# Supplementary material for: Molecular characterization of the murine Leydig cell lines TM3 and MLTC-1
Source: Front Endocrinol (Lausanne). 2025 Dec 16;16:1715307. doi: 10.3389/fendo.2025.1715307 (PMC12747838; doi:10.3389/fendo.2025.1715307)
Supplement: Supplementary Table 3 — Gene expression in MLTC-1 und TM3 cells. [file Table3.xlsx]

## Sheet: Statistics
Supplementary Table 3: Gene expression in MLTC-1 und TM3 cells
gene_id	gene_name	gene_full_name	MTLC1	TM3	MTLC1_log10	TM3_log10	MTLC1_adjusted	TM3_adjusted	M	A
ENSMUSG00000000001.5	Gnai3	G protein subunit alpha i3	16775.9	15755.9	4.22471	4.19747	16776.9	15756.9	-0.090492	13.9889
ENSMUSG00000000003.16	Pbsn	probasin	0	0	0	0	1	1	0	0
ENSMUSG00000000028.16	Cdc45	cell division cycle 45	5968.5	5788.22	3.77594	3.76262	5969.5	5789.22	-0.0442412	12.5213
ENSMUSG00000000031.19	H19	H19, imprinted maternally expressed transcript	1.89707	111.992	0.46196	2.05305	2.89707	112.992	5.28548	4.17733
ENSMUSG00000000037.18	Scml2	Scm polycomb group protein like 2	2081.82	0	3.31865	0	2082.82	1	-11.0243	5.51216
ENSMUSG00000000049.12	Apoh	apolipoprotein H	9.01049	6.98417	1.00046	0.90223	10.0105	7.98417	-0.326298	3.16029
ENSMUSG00000000056.8	Narf	nuclear prelamin A recognition factor	3851.25	3300.39	3.58571	3.5187	3852.25	3301.39	-0.222628	11.8002
ENSMUSG00000000058.7	Cav2	caveolin 2	2714.03	4243.35	3.43377	3.62781	2715.03	4244.35	0.644577	11.729
ENSMUSG00000000078.8	Klf6	Kruppel-like transcription factor 6	3331.95	5391.13	3.52283	3.73176	3332.95	5392.13	0.694055	12.0496
ENSMUSG00000000085.17	Scmh1	sex comb on midleg homolog 1	2409.78	1650.88	3.38216	3.21798	2410.78	1651.88	-0.545391	10.9626
ENSMUSG00000000088.8	Cox5a	cytochrome c oxidase subunit 5A	7940.5	8569.55	3.8999	3.93301	7941.5	8570.55	0.109976	13.0102
ENSMUSG00000000093.7	Tbx2	T-box 2	7.01617	0.996611	0.903967	0.300293	8.01617	1.99661	-2.00536	2.00023
ENSMUSG00000000094.13	Tbx4	T-box 4	164.46	0	2.21869	0	165.46	1	-7.37034	3.68517
ENSMUSG00000000103.13	Zfy2	zinc finger protein 2, Y-linked	0	0	0	0	1	1	0	0
ENSMUSG00000000120.7	Ngfr	nerve growth factor receptor (TNFR superfamily, member 16)	3.00682	0.996643	0.6028	0.3003	4.00682	1.99664	-1.00488	1.50002
ENSMUSG00000000125.6	Wnt3	wingless-type MMTV integration site family, member 3	0	0	0	0	1	1	0	0
ENSMUSG00000000126.12	Wnt9a	wingless-type MMTV integration site family, member 9A	1.00224	3123.44	0.301517	3.49477	2.00224	3124.44	10.6078	6.3055
ENSMUSG00000000127.16	Fer	FER tyrosine kinase	4130.99	8018.18	3.61616	3.90413	4131.99	8019.18	0.956619	12.4909
ENSMUSG00000000131.16	Xpo6	exportin 6	9286.75	7781.09	3.96791	3.8911	9287.75	7782.09	-0.255171	13.0535
ENSMUSG00000000134.18	Tfe3	transcription factor E3	4379.76	4844.13	3.64155	3.68531	4380.76	4845.13	0.145354	12.1696
ENSMUSG00000000142.16	Axin2	axin 2	818.289	598.812	2.91344	2.77802	819.289	599.812	-0.449861	9.4533
ENSMUSG00000000148.18	Brat1	BRCA1-associated ATM activator 1	1439.82	1426.62	3.15861	3.15461	1440.82	1427.62	-0.0132745	10.486
ENSMUSG00000000149.11	Gna12	guanine nucleotide binding protein, alpha 12	11193.6	7344.05	4.04901	3.86599	11194.6	7345.05	-0.607953	13.1465
ENSMUSG00000000154.17	Slc22a18	solute carrier family 22 (organic cation transporter), member 18	665.023	27.9683	2.82349	1.46192	666.023	28.9683	-4.52303	7.11791
ENSMUSG00000000157.17	Itgb2l	integrin beta 2-like	0	0	0	0	1	1	0	0
ENSMUSG00000000159.17	Igsf5	immunoglobulin superfamily, member 5	382.069	0	2.58328	0	383.069	1	-8.58146	4.29073
ENSMUSG00000000167.15	Pih1d2	PIH1 domain containing 2	164.207	105.749	2.21803	2.02837	165.207	106.749	-0.630045	7.05311
ENSMUSG00000000168.11	Dlat	dihydrolipoamide S-acetyltransferase	5735.56	7536.77	3.75865	3.87724	5736.56	7537.77	0.39395	12.6829
ENSMUSG00000000171.6	Sdhd	succinate dehydrogenase complex, subunit D, integral membrane protein	8206.05	6696.38	3.91419	3.8259	8207.05	6697.38	-0.293266	12.856
ENSMUSG00000000182.10	Fgf23	fibroblast growth factor 23	0	7.96881	0	0.952735	1	8.96881	3.16492	1.58246
ENSMUSG00000000183.7	Fgf6	fibroblast growth factor 6	1.00274	0	0.301625	0	2.00274	1	-1.00198	0.500988
ENSMUSG00000000184.13	Ccnd2	cyclin D2	8.45604	27998.6	0.975709	4.44715	9.45604	27999.6	11.5319	9.00718
ENSMUSG00000000194.14	Gpr107	G protein-coupled receptor 107	9124.97	4214.69	3.96028	3.62487	9125.97	4215.69	-1.11421	12.5987
ENSMUSG00000000197.9	Nalcn	sodium leak channel, non-selective	3.00761	4.98174	0.602885	0.776827	4.00761	5.98174	0.577823	2.29165
ENSMUSG00000000202.10	Btbd17	BTB domain containing 17	0	0	0	0	1	1	0	0
ENSMUSG00000000204.17	Slfn4	schlafen 4	1.00423	2.99096	0.301947	0.601078	2.00423	3.99096	0.993691	1.49989
ENSMUSG00000000214.12	Th	tyrosine hydroxylase	0	0	0	0	1	1	0	0
ENSMUSG00000000215.12	Ins2	insulin II	2.0056	0	0.477932	0	3.0056	1	-1.58765	0.793827
ENSMUSG00000000216.9	Scnn1g	sodium channel, nonvoltage-gated 1 gamma	0	0	0	0	1	1	0	0
ENSMUSG00000000223.14	Drp2	dystrophin related protein 2	290.098	17.6013	2.46404	1.26954	291.098	18.6013	-3.96803	6.20135
ENSMUSG00000000244.18	Tspan32	tetraspanin 32	0	44.8244	0	1.6611	1	45.8244	5.51804	2.75902
ENSMUSG00000000247.12	Lhx2	LIM homeobox protein 2	4379.25	0	3.6415	0	4380.25	1	-12.0968	6.0484
ENSMUSG00000000248.17	Clec2g	C-type lectin domain family 2, member g	0	0	0	0	1	1	0	0
ENSMUSG00000000253.14	Gmpr	guanosine monophosphate reductase	14.0226	6300.84	1.17675	3.79947	15.0226	6301.84	8.71249	8.26531
ENSMUSG00000000263.16	Glra1	glycine receptor, alpha 1 subunit	0	0	0	0	1	1	0	0
ENSMUSG00000000266.12	Mid2	midline 2	2486.96	0	3.39584	0	2487.96	1	-11.2807	5.64037
ENSMUSG00000000275.17	Trim25	tripartite motif-containing 25	8503	5683.73	3.92962	3.75471	8504	5684.73	-0.58105	12.7634
ENSMUSG00000000276.12	Dgke	diacylglycerol kinase, epsilon	1798.23	2078.56	3.25509	3.31797	1799.23	2079.56	0.208899	10.9176
ENSMUSG00000000278.11	Scpep1	serine carboxypeptidase 1	39049.4	12222.8	4.59163	4.08721	39050.4	12223.8	-1.67564	14.4152
ENSMUSG00000000282.13	Mnt	max binding protein	3103.51	3779.64	3.49199	3.57757	3104.51	3780.64	0.284265	11.7423
ENSMUSG00000000290.14	Itgb2	integrin beta 2	17.0375	1360.49	1.25618	3.13401	18.0375	1361.49	6.23804	7.29195
ENSMUSG00000000295.14	Hddc2	HD domain containing 2	871.329	350.482	2.94068	2.5459	872.329	351.482	-1.31142	9.11302
ENSMUSG00000000296.9	Tpd52l1	tumor protein D52-like 1	3662.24	0	3.56387	0	3663.24	1	-11.8389	5.91945
ENSMUSG00000000301.17	Pemt	phosphatidylethanolamine N-methyltransferase	487.398	760.538	2.68877	2.88169	488.398	761.538	0.640859	9.25234
ENSMUSG00000000303.14	Cdh1	cadherin 1	1.00233	5.97893	0.301535	0.843789	2.00233	6.97893	1.80133	1.90234
ENSMUSG00000000305.13	Cdh4	cadherin 4	21.0589	0	1.34358	0	22.0589	1	-4.46329	2.23165
ENSMUSG00000000308.15	Ckmt1	creatine kinase, mitochondrial 1, ubiquitous	236.452	26.5991	2.37557	1.4409	237.452	27.5991	-3.10494	6.33902
ENSMUSG00000000317.12	Bcl6b	B cell CLL/lymphoma 6, member B	883.471	0	2.94668	0	884.471	1	-9.78867	4.89434
ENSMUSG00000000318.17	Clec10a	C-type lectin domain family 10, member A	1.00155	7.97887	0.301367	0.953222	2.00155	8.97887	2.16541	2.08383
ENSMUSG00000000320.11	Alox12	arachidonate 12-lipoxygenase	49.5056	10.0904	1.70334	1.04495	50.5056	11.0904	-2.18714	4.5648
ENSMUSG00000000326.14	Comt	catechol-O-methyltransferase	5062.98	6174.63	3.70449	3.79068	5063.98	6175.63	0.286316	12.4492
ENSMUSG00000000339.15	Rtca	RNA 3'-terminal phosphate cyclase	2571.18	2662.72	3.4103	3.42549	2572.18	2663.72	0.0504492	11.354
ENSMUSG00000000340.11	Dbt	dihydrolipoamide branched chain transacylase E2	5067.47	1891.61	3.70488	3.27706	5068.47	1892.61	-1.42117	11.5967
ENSMUSG00000000346.10	Dazap2	DAZ associated protein 2	25730	19868.8	4.41046	4.29819	25731	19869.8	-0.372932	14.4648
ENSMUSG00000000355.14	Mcts1	malignant T cell amplified sequence 1	2034.17	647.233	3.3086	2.81173	2035.17	648.233	-1.65057	10.1657
ENSMUSG00000000359.4	Rem1	rad and gem related GTP binding protein 1	5.00839	1270.45	0.778758	3.1043	6.00839	1271.45	7.72529	6.44962
ENSMUSG00000000365.10	Rnf17	ring finger protein 17	0	0	0	0	1	1	0	0
ENSMUSG00000000374.9	Trappc10	trafficking protein particle complex 10	10030.6	6542.64	4.00137	3.81582	10031.6	6543.64	-0.61639	12.9841
ENSMUSG00000000378.16	Ccm2	cerebral cavernous malformation 2	3378.11	4472.94	3.5288	3.65069	3379.11	4473.94	0.404903	11.9249
ENSMUSG00000000381.11	Wap	whey acidic protein	0	0	0	0	1	1	0	0
ENSMUSG00000000384.16	Tbrg4	transforming growth factor beta regulated gene 4	3308.98	7285.95	3.51983	3.86255	3309.98	7286.95	1.13849	12.2619
ENSMUSG00000000385.9	Tmprss2	transmembrane protease, serine 2	2.00555	0	0.477923	0	3.00555	1	-1.58763	0.793814
ENSMUSG00000000386.19	Mx1	MX dynamin-like GTPase 1	0	0.996121	0	0.300187	1	1.99612	0.9972	0.4986
ENSMUSG00000000392.18	Fap	fibroblast activation protein	0	59.766	0	1.78366	1	60.766	5.92519	2.9626
ENSMUSG00000000394.16	Gcg	glucagon	0	0	0	0	1	1	0	0
ENSMUSG00000000399.11	Ndufa9	NADH:ubiquinone oxidoreductase subunit A9	10083	7262.13	4.00363	3.86112	10084	7263.13	-0.473405	13.0631
ENSMUSG00000000402.3	Egfl6	EGF-like-domain, multiple 6	210.45	6.97731	2.32521	0.901856	211.45	7.97731	-4.72827	5.36004
ENSMUSG00000000409.15	Lck	lymphocyte protein tyrosine kinase	54.1039	162.507	1.74118	2.21354	55.1039	163.507	1.56913	6.56865
ENSMUSG00000000411.8	Tssk3	testis-specific serine kinase 3	5.01405	0	0.779167	0	6.01405	1	-2.58834	1.29417
ENSMUSG00000000416.17	Cttnbp2	cortactin binding protein 2	0	31.8753	0	1.51687	1	32.8753	5.03893	2.51947
ENSMUSG00000000420.16	Galnt1	polypeptide N-acetylgalactosaminyltransferase 1	9506.2	9408.57	3.97805	3.97357	9507.2	9409.57	-0.0148904	13.2074
ENSMUSG00000000435.2	Myf5	myogenic factor 5	0	0	0	0	1	1	0	0
ENSMUSG00000000439.10	Mkrn2	makorin, ring finger protein, 2	3773.51	2685.23	3.57686	3.42914	3774.51	2686.23	-0.490708	11.6367
ENSMUSG00000000440.13	Pparg	peroxisome proliferator activated receptor gamma	2.00354	13.96	0.477634	1.17493	3.00354	14.96	2.31637	2.74485
ENSMUSG00000000441.18	Raf1	v-raf-leukemia viral oncogene 1	12827.6	11117.5	4.10818	4.04605	12828.6	11118.5	-0.206405	13.5439
ENSMUSG00000000486.14	Septin1	septin 1	893.366	53.8579	2.95152	1.73924	894.366	54.8579	-4.0271	7.79117
ENSMUSG00000000489.8	Pdgfb	platelet derived growth factor, B polypeptide	1.00223	4071.52	0.301515	3.60986	2.00223	4072.52	10.9901	6.49666
ENSMUSG00000000530.17	Acvrl1	activin A receptor, type II-like 1	41.0944	25.9116	1.62422	1.42994	42.0944	26.9116	-0.645401	5.07285
ENSMUSG00000000531.6	Tamalin	trafficking regulator and scaffold protein tamalin	588.118	731.795	2.7702	2.86498	589.118	732.795	0.314852	9.35984
ENSMUSG00000000532.12	Acvr1b	activin A receptor, type 1B	62.1495	2612.8	1.80037	3.41727	63.1495	2613.8	5.37124	8.66632
ENSMUSG00000000538.19	Tom1l2	target of myb1-like 2 (chicken)	2465.44	3085.63	3.39207	3.48948	2466.44	3086.63	0.323601	11.43
ENSMUSG00000000544.15	Gpa33	glycoprotein A33 transmembrane	0	2.98827	0	0.600785	1	3.98827	1.99576	0.997882
ENSMUSG00000000552.11	Zfp385a	zinc finger protein 385A	799.777	2887.91	2.90351	3.46073	800.777	2888.91	1.85105	10.5708
ENSMUSG00000000555.9	Itga5	integrin alpha 5 (fibronectin receptor alpha)	1810.35	9912.14	3.258	3.99621	1811.35	9913.14	2.45228	12.049
ENSMUSG00000000560.10	Gabra2	gamma-aminobutyric acid type A receptor subunit alpha 2	0	0	0	0	1	1	0	0
ENSMUSG00000000561.15	Wdr77	WD repeat domain 77	6271.95	10433.3	3.79747	4.01846	6272.95	10434.3	0.734117	12.982
ENSMUSG00000000562.6	Adora3	adenosine A3 receptor	4.01126	0	0.699947	0	5.01126	1	-2.32517	1.16259
ENSMUSG00000000563.18	Atp5pb	ATP synthase peripheral stalk-membrane subunit b	22027	14060.6	4.34298	4.14803	22028	14061.6	-0.64758	14.1033
ENSMUSG00000000567.6	Sox9	SRY (sex determining region Y)-box 9	0	88.6529	0	1.95256	1	89.6529	6.48628	3.24314
ENSMUSG00000000568.16	Hnrnpd	heterogeneous nuclear ribonucleoprotein D	15093	21007.8	4.17881	4.3224	15094	21008.8	0.477019	14.1202
ENSMUSG00000000579.15	Dynlt1c	dynein light chain Tctex-type 1C	161.588	173.066	2.21109	2.24071	162.588	174.066	0.0984152	7.39428
ENSMUSG00000000581.9	C1d	C1D nuclear receptor co-repressor	2042.5	2221.63	3.31037	3.34687	2043.5	2222.63	0.121225	11.0574
ENSMUSG00000000594.8	Gm2a	GM2 ganglioside activator protein	59178.6	1671.17	4.77217	3.22328	59179.6	1672.17	-5.14531	13.2802
ENSMUSG00000000600.16	Krit1	KRIT1, ankyrin repeat containing	4473	2892.04	3.6507	3.46136	4474	2893.04	-0.628977	11.8129
ENSMUSG00000000605.10	Clcn4	chloride channel, voltage-sensitive 4	9089.72	3998.37	3.9586	3.60199	9090.72	3999.37	-1.18462	12.5579
ENSMUSG00000000606.20	Vmn2r88	vomeronasal 2, receptor 88	0	0	0	0	1	1	0	0
ENSMUSG00000000617.15	Grm6	glutamate receptor, metabotropic 6	0	0	0	0	1	1	0	0
ENSMUSG00000000627.16	Sema4f	sema domain, immunoglobulin domain (Ig), TM domain, and short cytoplasmic domain	0	0.99612	0	0.300187	1	1.99612	0.997199	0.498599
ENSMUSG00000000628.11	Hk2	hexokinase 2	12141.2	6628.13	4.0843	3.82146	12142.2	6629.13	-0.873134	13.1312
ENSMUSG00000000631.21	Myo18a	myosin XVIIIA	9282.05	18201.2	3.96769	4.26012	9283.05	18202.2	0.971442	13.6661
ENSMUSG00000000632.14	Sez6	seizure related gene 6	1.00238	0.996591	0.301548	0.300289	2.00238	1.99659	-0.0041805	0.999629
ENSMUSG00000000673.10	Haao	3-hydroxyanthranilate 3,4-dioxygenase	0	0	0	0	1	1	0	0
ENSMUSG00000000682.8	Cd52	CD52 antigen	16.9662	4.00363	1.25446	0.699286	17.9662	5.00363	-1.84424	3.24509
ENSMUSG00000000686.12	Abhd15	abhydrolase domain containing 15	194.414	17.9418	2.29095	1.27742	195.414	18.9418	-3.36688	5.92695
ENSMUSG00000000690.6	Hoxb6	homeobox B6	27.0505	654.052	1.44794	2.81628	28.0505	655.052	4.54551	7.08271
ENSMUSG00000000693.11	Loxl3	lysyl oxidase-like 3	1628.86	6653.79	3.21215	3.82313	1629.86	6654.79	2.02964	11.6854
ENSMUSG00000000701.9	Tcl1b5	T cell leukemia/lymphoma 1B, 5	0	0	0	0	1	1	0	0
ENSMUSG00000000706.17	Btn1a1	butyrophilin, subfamily 1, member A1	0.719737	3.28395	0.235462	0.631845	1.71974	4.28395	1.31675	1.44057
ENSMUSG00000000708.15	Kat2b	K(lysine) acetyltransferase 2B	7849.88	5105.9	3.89492	3.70816	7850.88	5106.9	-0.620407	12.6284
ENSMUSG00000000711.4	Rab5b	RAB5B, member RAS oncogene family	10513	6782.52	4.02177	3.83146	10514	6783.52	-0.632203	13.0439
ENSMUSG00000000724.11	Cryba1	crystallin, beta A1	0	0	0	0	1	1	0	0
ENSMUSG00000000730.14	Dnmt3l	DNA methyltransferase 3-like	0	0.996097	0	0.300182	1	1.9961	0.997182	0.498591
ENSMUSG00000000731.16	Aire	autoimmune regulator	1.00165	0.997265	0.301389	0.300436	2.00165	1.99726	-0.00316655	0.999609
ENSMUSG00000000732.10	Icosl	icos ligand	19.0533	0	1.30219	0	20.0533	1	-4.32577	2.16288
ENSMUSG00000000738.19	Spg7	SPG7, paraplegin matrix AAA peptidase subunit	7592.5	4850.89	3.88044	3.68591	7593.5	4851.89	-0.646218	12.5674
ENSMUSG00000000739.15	Sult5a1	sulfotransferase family 5A, member 1	1.00275	0	0.301626	0	2.00275	1	-1.00198	0.50099
ENSMUSG00000000740.13	Rpl13	ribosomal protein L13	32737.9	50153.7	4.51506	4.70031	32738.9	50154.7	0.615378	15.3064
ENSMUSG00000000743.10	Chmp1a	charged multivesicular body protein 1A	10248.9	6556.79	4.01072	3.81676	10249.9	6557.79	-0.644333	13.0012
ENSMUSG00000000751.14	Rpa1	replication protein A1	16919.1	36113.7	4.2284	4.55768	16920.1	36114.7	1.09385	14.5934
ENSMUSG00000000753.16	Serpinf1	serine (or cysteine) peptidase inhibitor, clade F, member 1	9.94159	21879.3	1.03908	4.34005	10.9416	21880.3	10.9656	8.93455
ENSMUSG00000000759.15	Tubgcp3	tubulin, gamma complex associated protein 3	6878.07	6689.91	3.83753	3.82548	6879.07	6690.91	-0.0400125	12.728
ENSMUSG00000000766.19	Oprm1	opioid receptor, mu 1	0	0	0	0	1	1	0	0
ENSMUSG00000000776.14	Polr3d	polymerase (RNA) III (DNA directed) polypeptide D	4007.41	1879.91	3.60297	3.27437	4008.41	1880.91	-1.0916	11.423
ENSMUSG00000000782.17	Tcf7	transcription factor 7, T cell specific	197.382	164.816	2.2975	2.21963	198.382	165.816	-0.258692	7.50279
ENSMUSG00000000787.13	Ddx3x	DEAD box helicase 3, X-linked	34139.9	39686.4	4.53327	4.59865	34140.9	39687.4	0.217179	15.1678
ENSMUSG00000000791.10	Il12rb1	interleukin 12 receptor, beta 1	2.04828	143.435	0.484055	2.15967	3.04828	144.435	5.56628	4.39114
ENSMUSG00000000792.3	Slc5a5	solute carrier family 5 (sodium iodide symporter), member 5	0	12.9493	0	1.14455	1	13.9493	3.80212	1.90106
ENSMUSG00000000794.10	Kcnn3	potassium intermediate/small conductance calcium-activated channel, subfamily N, member 3	0	0	0	0	1	1	0	0
ENSMUSG00000000804.15	Usp32	ubiquitin specific peptidase 32	3590.17	6879.74	3.55524	3.83764	3591.17	6880.74	0.93811	12.2793
ENSMUSG00000000805.19	Car4	carbonic anhydrase 4	0	0	0	0	1	1	0	0
ENSMUSG00000000811.15	Txnrd3	thioredoxin reductase 3	1262.74	1188.1	3.10166	3.07522	1263.74	1189.1	-0.0878348	10.2596
ENSMUSG00000000817.11	Fasl	Fas ligand	0	0	0	0	1	1	0	0
ENSMUSG00000000823.17	Zfp512b	zinc finger protein 512B	5297.22	4120.12	3.72413	3.61501	5298.22	4121.12	-0.362473	12.1901
ENSMUSG00000000826.17	Dnajc5	DnaJ heat shock protein family (Hsp40) member C5	17407.4	10897	4.24076	4.03735	17408.4	10898	-0.675725	13.7496
ENSMUSG00000000827.19	Tpd52l2	tumor protein D52-like 2	5158.43	4976.21	3.7126	3.69699	5159.43	4977.21	-0.0518753	12.3071
ENSMUSG00000000838.18	Fmr1	fragile X messenger ribonucleoprotein 1	9845.1	11359.2	3.99326	4.05538	9846.1	11360.2	0.206358	13.3685
ENSMUSG00000000861.16	Bcl11a	BCL11 transcription factor A	0	0	0	0	1	1	0	0
ENSMUSG00000000869.13	Il4	interleukin 4	0	0	0	0	1	1	0	0
ENSMUSG00000000876.12	Pxmp4	peroxisomal membrane protein 4	1822.64	970.684	3.26094	2.98753	1823.64	971.684	-0.90826	10.3785
ENSMUSG00000000881.13	Dlg3	discs large MAGUK scaffold protein 3	3403.95	2725.54	3.53211	3.43561	3404.95	2726.54	-0.320562	11.5731
ENSMUSG00000000884.18	Gnb1l	guanine nucleotide binding protein (G protein), beta polypeptide 1-like	601.663	734.906	2.78007	2.86682	602.663	735.906	0.28817	9.37929
ENSMUSG00000000889.9	Dbh	dopamine beta hydroxylase	0	0	0	0	1	1	0	0
ENSMUSG00000000901.18	Mmp11	matrix metallopeptidase 11	771.823	2976.01	2.88808	3.47378	772.823	2977.01	1.94565	10.5668
ENSMUSG00000000902.14	Smarcb1	SWI/SNF related, matrix associated, actin dependent regulator of chromatin, subfamily b, member 1	7363.14	9817.57	3.86712	3.99205	7364.14	9818.57	0.414996	13.0538
ENSMUSG00000000903.4	Vpreb3	V-set pre-B cell surrogate light chain 3	1.0028	0	0.301637	0	2.0028	1	-1.00202	0.501008
ENSMUSG00000000915.16	Hip1r	huntingtin interacting protein 1 related	690.756	926.609	2.83995	2.96737	691.756	927.609	0.423253	9.64575
ENSMUSG00000000916.16	Nsun5	NOL1/NOP2/Sun domain family, member 5	663.321	882.261	2.82238	2.94609	664.321	883.261	0.410958	9.58122
ENSMUSG00000000934.10	Top1mt	DNA topoisomerase 1, mitochondrial	2380.37	1310.14	3.37683	3.11765	2381.37	1311.14	-0.860967	10.7871
ENSMUSG00000000938.12	Hoxa10	homeobox A10	1.19844	1856.52	0.342115	3.26893	2.19844	1857.52	9.72268	5.99782
ENSMUSG00000000942.11	Hoxa4	homeobox A4	0	44.8245	0	1.6611	1	45.8245	5.51805	2.75902
ENSMUSG00000000948.17	Gm38393		0	0	0	0	1	1	0	0
ENSMUSG00000000957.12	Mmp14	matrix metallopeptidase 14 (membrane-inserted)	1929.68	12936.2	3.28571	4.11184	1930.68	12937.2	2.74435	12.2871
ENSMUSG00000000958.11	Slc7a7	solute carrier family 7 (cationic amino acid transporter, y+ system), member 7	505.103	40.7843	2.70424	1.62101	506.103	41.7843	-3.5984	7.18409
ENSMUSG00000000959.8	Oxa1l	oxidase assembly 1-like	8693.19	4459.7	3.93923	3.6494	8694.19	4460.7	-0.96278	12.6044
ENSMUSG00000000976.14	Heatr6	HEAT repeat containing 6	1020.54	3881	3.00926	3.58906	1021.54	3882	1.92605	10.9596
ENSMUSG00000000982.6	Ccl3	C-C motif chemokine ligand 3	0	0	0	0	1	1	0	0
ENSMUSG00000000983.14	Wfdc18	WAP four-disulfide core domain 18	0	0	0	0	1	1	0	0
ENSMUSG00000001014.7	Icam4	intercellular adhesion molecule 4, Landsteiner-Wiener blood group	363.399	13.704	2.56158	1.16744	364.399	14.704	-4.63124	6.19376
ENSMUSG00000001016.13	Ilf2	interleukin enhancer binding factor 2	4822.15	8122.54	3.68333	3.90975	4823.15	8123.54	0.752133	12.6118
ENSMUSG00000001017.17	Chtop	chromatin target of PRMT1	8496	12562.7	3.92927	4.09912	8497	12563.7	0.56424	13.3349
ENSMUSG00000001018.16	Snapin	SNAP-associated protein	5387.95	2721.94	3.7315	3.43504	5388.95	2722.94	-0.984838	11.9034
ENSMUSG00000001020.9	S100a4	S100 calcium binding protein A4	5.98663	16367.3	0.844268	4.214	6.98663	16368.3	11.194	8.40161
ENSMUSG00000001021.14	S100a3	S100 calcium binding protein A3	0	80.6588	0	1.912	1	81.6588	6.35154	3.17577
ENSMUSG00000001023.11	S100a5	S100 calcium binding protein A5	0	0.996103	0	0.300183	1	1.9961	0.997186	0.498593
ENSMUSG00000001025.9	S100a6	S100 calcium binding protein A6 (calcyclin)	16.1744	44054.6	1.23488	4.644	17.1744	44055.6	11.3249	9.76461
ENSMUSG00000001027.8	Scn4a	sodium channel, voltage-gated, type IV, alpha	0	0	0	0	1	1	0	0
ENSMUSG00000001029.16	Icam2	intercellular adhesion molecule 2	12.0156	8.97841	1.11446	0.999061	13.0156	9.97841	-0.38336	3.51049
ENSMUSG00000001034.18	Mapk7	mitogen-activated protein kinase 7	816.712	2825.93	2.9126	3.45131	817.712	2826.93	1.78957	10.5702
ENSMUSG00000001036.18	Epn2	epsin 2	1365.29	6471.95	3.13554	3.8111	1366.29	6472.95	2.24416	11.5381
ENSMUSG00000001039.13	B9d1	B9 protein domain 1	285.064	763.988	2.45646	2.88365	286.064	764.988	1.4191	8.86974
ENSMUSG00000001052.16	Sec24b	SEC24 homolog B, COPII coat complex component	9391.1	7779.18	3.97276	3.89099	9392.1	7780.18	-0.271645	13.0614
ENSMUSG00000001053.16	N4bp3	NEDD4 binding protein 3	1149.34	1047.7	3.06083	3.02065	1150.34	1048.7	-0.133462	10.1011
ENSMUSG00000001054.10	Rmnd5b	required for meiotic nuclear division 5 homolog B	9648.92	1665.06	3.98452	3.22169	9649.92	1666.06	-2.53408	11.9693
ENSMUSG00000001056.4	Nhp2	NHP2 ribonucleoprotein	6583.82	4692.66	3.81854	3.67151	6584.82	4693.66	-0.48843	12.4407
ENSMUSG00000001062.19	Vps9d1	VPS9 domain containing 1	1392.7	1265.65	3.14417	3.10265	1393.7	1266.65	-0.137911	10.3758
ENSMUSG00000001065.16	Zfp276	zinc finger protein (C2H2 type) 276	2348.56	1005.5	3.37099	3.00281	2349.56	1006.5	-1.22305	10.5867
ENSMUSG00000001076.8	C1ql4	complement component 1, q subcomponent-like 4	14.0212	12.9659	1.17671	1.14507	15.0212	13.9659	-0.105092	3.85639
ENSMUSG00000001082.13	Mfsd10	major facilitator superfamily domain containing 10	6539.98	2215.02	3.81564	3.34557	6540.98	2216.02	-1.56154	11.8945
ENSMUSG00000001089.15	Luzp1	leucine zipper protein 1	1.01037	10512.3	0.303276	4.02174	2.01037	10513.3	12.3525	7.1837
ENSMUSG00000001095.6	Slc13a2	solute carrier family 13 (sodium-dependent dicarboxylate transporter), member 2	0	0	0	0	1	1	0	0
ENSMUSG00000001098.16	Kctd10	potassium channel tetramerisation domain containing 10	2406.43	40875.2	3.38155	4.61147	2407.43	40876.2	4.08569	13.2761
ENSMUSG00000001100.11	Poldip2	polymerase (DNA-directed), delta interacting protein 2	5509.53	7532.22	3.74119	3.87698	5510.53	7533.22	0.451077	12.6535
ENSMUSG00000001103.8	Sebox	SEBOX homeobox	0	0	0	0	1	1	0	0
ENSMUSG00000001105.16	Ift20	intraflagellar transport 20	3286.72	1716.07	3.51689	3.23479	3287.72	1717.07	-0.937138	11.2143
ENSMUSG00000001119.8	Col6a1	collagen, type VI, alpha 1	67413.9	66426.3	4.82876	4.82235	67414.9	66427.3	-0.0212913	16.0301
ENSMUSG00000001120.16	Pcbp3	poly(rC) binding protein 3	1.08443	1492.38	0.318987	3.17417	2.08443	1493.38	9.48471	5.80201
ENSMUSG00000001123.16	Lgals9	lectin, galactose binding, soluble 9	157.213	8508.06	2.19924	3.92988	158.213	8509.06	5.74906	10.1803
ENSMUSG00000001127.13	Araf	Araf proto-oncogene, serine/threonine kinase	5303.48	2910.59	3.72464	3.46413	5304.48	2911.59	-0.865402	11.9403
ENSMUSG00000001128.8	Cfp	complement factor properdin	202.336	67.8122	2.30821	1.83767	203.336	68.8122	-1.56313	6.88616
ENSMUSG00000001131.12	Timp1	tissue inhibitor of metalloproteinase 1	794.037	5901.27	2.90039	3.77102	795.037	5902.27	2.89218	11.081
ENSMUSG00000001134.10	Uxt	ubiquitously expressed prefoldin like chaperone	872.291	550.164	2.94116	2.74128	873.291	551.164	-0.66398	9.43833
ENSMUSG00000001138.14	Cnnm3	cyclin M3	3188.17	1290.25	3.50368	3.11101	3189.17	1291.25	-1.30441	10.9868
ENSMUSG00000001143.14	Lman2l	lectin, mannose-binding 2-like	2827.62	1294.4	3.45157	3.1124	2828.62	1295.4	-1.1267	10.9025
ENSMUSG00000001150.8	Mcm3ap	minichromosome maintenance complex component 3 associated protein	7689.46	8117.4	3.88595	3.90947	7690.46	8118.4	0.0781259	12.9479
ENSMUSG00000001151.11	Pcnt	pericentrin (kendrin)	13902.4	6625.46	4.14312	3.82128	13903.4	6626.46	-1.06913	13.2286
ENSMUSG00000001155.14	Ftcd	formiminotransferase cyclodeaminase	0	0	0	0	1	1	0	0
ENSMUSG00000001156.10	Mxd1	MAX dimerization protein 1	619.503	363.712	2.79274	2.56195	620.503	364.712	-0.76668	8.89395
ENSMUSG00000001157.14	Gmcl1	germ cell-less, spermatogenesis associated 1	2621.27	2605.85	3.41868	3.41612	2622.27	2606.85	-0.00850991	11.3523
ENSMUSG00000001158.14	Snrnp27	small nuclear ribonucleoprotein 27 (U4/U6.U5)	1272.59	1397.82	3.10503	3.14576	1273.59	1398.82	0.13531	10.3823
ENSMUSG00000001166.18	Oas1c	2'-5' oligoadenylate synthetase 1C	0	130.489	0	2.11889	1	131.489	7.0388	3.5194
ENSMUSG00000001168.17	Oas1h	2'-5' oligoadenylate synthetase 1H	0	0	0	0	1	1	0	0
ENSMUSG00000001173.16	Ocrl	OCRL, inositol polyphosphate-5-phosphatase	4184.96	3445.46	3.6218	3.53737	4185.96	3446.46	-0.280444	11.8911
ENSMUSG00000001175.17	Calm1	calmodulin 1	43277.6	28570.4	4.63627	4.45593	43278.6	28571.4	-0.599083	15.1018
ENSMUSG00000001211.16	Agpat3	1-acylglycerol-3-phosphate O-acyltransferase 3	50481	14336.4	4.70314	4.15647	50482	14337.4	-1.81598	14.7155
ENSMUSG00000001225.13	Slc26a3	solute carrier family 26, member 3	1.00274	0	0.301625	0	2.00274	1	-1.00198	0.500989
ENSMUSG00000001227.13	Sema6b	sema domain, transmembrane domain (TM), and cytoplasmic domain, (semaphorin) 6B	581.612	15.6714	2.76538	1.22197	582.612	16.6714	-5.12709	6.62285
ENSMUSG00000001228.15	Uhrf1	ubiquitin-like, containing PHD and RING finger domains, 1	17177.2	21894.4	4.23498	4.34035	17178.2	21895.4	0.350052	14.2433
ENSMUSG00000001229.10	Dpp9	dipeptidylpeptidase 9	6227.17	6695.3	3.79436	3.82583	6228.17	6696.3	0.104554	12.6569
ENSMUSG00000001240.14	Ramp2	receptor (calcitonin) activity modifying protein 2	236.27	8.97979	2.37524	0.999122	237.27	9.97979	-4.57137	5.6047
ENSMUSG00000001247.17	Lsr	lipolysis stimulated lipoprotein receptor	13018.4	4.94432	4.11459	0.774103	13019.4	5.94432	-11.0969	8.11994
ENSMUSG00000001248.16	Gramd1a	GRAM domain containing 1A	2945.3	1845.99	3.46928	3.26646	2946.3	1846.99	-0.673729	11.1878
ENSMUSG00000001249.15	Hpn	hepsin	10.0174	1.9943	1.04208	0.476295	11.0174	2.9943	-1.87949	2.52196
ENSMUSG00000001260.11	Gabrg1	gamma-aminobutyric acid type A receptor subunit gamma 1	26.0729	0	1.43253	0	27.0729	1	-4.75878	2.37939
ENSMUSG00000001270.10	Ckb	creatine kinase, brain	11.0167	154.594	1.07978	2.19199	12.0167	155.594	3.69468	5.4343
ENSMUSG00000001280.14	Sp1	trans-acting transcription factor 1	14623.2	12541.7	4.16507	4.09839	14624.2	12542.7	-0.221514	13.7253
ENSMUSG00000001281.11	Itgb7	integrin beta 7	64.1367	139.547	1.81383	2.14782	65.1367	140.547	1.10951	6.58015
ENSMUSG00000001285.13	Myg1	melanocyte proliferating gene 1	10149.8	4194.58	4.0065	3.62279	10150.8	4195.58	-1.27466	12.672
ENSMUSG00000001288.16	Rarg	retinoic acid receptor, gamma	1615.99	11080.9	3.20871	4.04461	1616.99	11081.9	2.77682	12.0475
ENSMUSG00000001289.13	Pfdn5	prefoldin 5	6575.96	3106.76	3.81803	3.49245	6576.96	3107.76	-1.08155	12.1424
ENSMUSG00000001300.17	Efnb2	ephrin B2	187.457	23983.8	2.27521	4.37994	188.457	23984.8	6.99174	11.054
ENSMUSG00000001305.6	Rrp15	ribosomal RNA processing 15 homolog	1788.41	3992.19	3.25271	3.60132	1789.41	3993.19	1.15806	11.3843
ENSMUSG00000001313.13	Rnd2	Rho family GTPase 2	2596.72	361.082	3.41459	2.55881	2597.72	362.082	-2.84286	9.9216
ENSMUSG00000001323.18	Srr	serine racemase	1721.2	1272.43	3.23608	3.10498	1722.2	1273.43	-0.43553	10.5323
ENSMUSG00000001333.10	Sync	syncoilin	1.0019	41.8736	0.301443	1.63219	2.0019	42.8736	4.42065	3.2117
ENSMUSG00000001334.11	Fndc5	fibronectin type III domain containing 5	1.0021	0.996711	0.301486	0.300315	2.0021	1.99671	-0.00388756	0.99957
ENSMUSG00000001348.16	Acp5	acid phosphatase 5, tartrate resistant	171.19	2.00733	2.23601	0.478181	172.19	3.00733	-5.83938	4.50817
ENSMUSG00000001349.6	Cnn1	calponin 1	1.31372	141.764	0.364311	2.15462	2.31372	142.764	5.94727	4.18385
ENSMUSG00000001366.15	Fbxo9	f-box protein 9	7556.61	1338.49	3.87838	3.12694	7557.61	1339.49	-2.49625	11.6356
ENSMUSG00000001376.18	Vps50	VPS50 EARP/GARPII complex subunit	5375.75	3642.47	3.73052	3.56152	5376.75	3643.47	-0.561421	12.1118
ENSMUSG00000001380.8	Hars1	histidyl-tRNA synthetase 1	6669.53	7637.15	3.82416	3.88299	6670.53	7638.15	0.195421	12.8013
ENSMUSG00000001383.10	Zmat2	zinc finger, matrin type 2	4468.01	5852.68	3.65021	3.76743	4469.01	5853.68	0.389388	12.3204
ENSMUSG00000001403.14	Ube2c	ubiquitin-conjugating enzyme E2C	9268.19	9903.77	3.96704	3.99584	9269.19	9904.77	0.0956803	13.2261
ENSMUSG00000001415.11	Smg5	SMG5 nonsense mediated mRNA decay factor	7030.92	8986.34	3.84707	3.95363	7031.92	8987.34	0.353976	12.9567
ENSMUSG00000001416.14	Cct3	chaperonin containing TCP1 subunit 3	15812.9	33139.3	4.19904	4.52036	15813.9	33140.3	1.0674	14.4826
ENSMUSG00000001418.14	Glmp	glycosylated lysosomal membrane protein	11415.4	5190.37	4.05753	3.71528	11416.4	5191.37	-1.13691	12.9104
ENSMUSG00000001419.18	Mef2d	myocyte enhancer factor 2D	16581.8	4759.86	4.21966	3.67769	16582.8	4760.86	-1.80039	13.1172
ENSMUSG00000001420.14	Tmem79	transmembrane protein 79	74.6909	79.2431	1.87904	1.90441	75.6909	80.2431	0.0842573	6.28418
ENSMUSG00000001424.15	Snd1	staphylococcal nuclease and tudor domain containing 1	36908.6	35624.6	4.56714	4.55176	36909.6	35625.6	-0.0510785	15.1462
ENSMUSG00000001435.16	Col18a1	collagen, type XVIII, alpha 1	15.0144	2167.54	1.20451	3.33617	16.0144	2168.54	7.08121	7.5419
ENSMUSG00000001436.16	Slc19a1	solute carrier family 19 (folate transporter), member 1	914.859	2164.43	2.96183	3.33554	915.859	2165.43	1.24146	10.4597
ENSMUSG00000001440.6	Kpnb1	karyopherin subunit beta 1	48320.1	82843	4.68414	4.91826	48321.1	82844	0.777744	15.9492
ENSMUSG00000001441.14	Npepps	aminopeptidase puromycin sensitive	11896.4	19735.9	4.07545	4.29528	11897.4	19736.9	0.730247	13.9035
ENSMUSG00000001444.3	Tbx21	T-box 21	0	0.996119	0	0.300186	1	1.99612	0.997198	0.498599
ENSMUSG00000001445.11	Mrpl10	mitochondrial ribosomal protein L10	6211.63	6783.85	3.79328	3.83154	6212.63	6784.85	0.127111	12.6645
ENSMUSG00000001467.6	Cyp51	cytochrome P450, family 51	73625.2	20694.2	4.86703	4.31587	73626.2	20695.2	-1.83092	15.2525
ENSMUSG00000001472.18	Tcf25	transcription factor 25 (basic helix-loop-helix)	25101.7	22011.1	4.39972	4.34266	25102.7	22012.1	-0.189548	14.5208
ENSMUSG00000001473.8	Tubb6	tubulin, beta 6 class V	4427.73	15985.3	3.64628	4.20375	4428.73	15986.3	1.85187	13.0386
ENSMUSG00000001482.16	Def8	differentially expressed in FDCP 8	3101.5	4827.37	3.49171	3.6838	3102.5	4828.37	0.638104	11.9183
ENSMUSG00000001493.10	Meox1	mesenchyme homeobox 1	1.00198	2.99076	0.30146	0.601056	2.00198	3.99076	0.995235	1.49905
ENSMUSG00000001494.7	Sost	sclerostin	0	0.996131	0	0.300189	1	1.99613	0.997207	0.498603
ENSMUSG00000001496.16	Nkx2-1	NK2 homeobox 1	0	0	0	0	1	1	0	0
ENSMUSG00000001497.19	Pax9	paired box 9	3.00837	0	0.602968	0	4.00837	1	-2.00302	1.00151
ENSMUSG00000001504.11	Irx2	Iroquois homeobox 2	0	0	0	0	1	1	0	0
ENSMUSG00000001506.11	Col1a1	collagen, type I, alpha 1	142.357	411516	2.15642	5.61439	143.357	411517	11.4871	12.907
ENSMUSG00000001507.17	Itga3	integrin alpha 3	6.12103	34779.3	0.852543	4.54133	7.12103	34780.3	12.2539	8.95904
ENSMUSG00000001508.16	Sgca	sarcoglycan, alpha (dystrophin-associated glycoprotein)	1.1192	3.60903	0.326172	0.66361	2.1192	4.60903	1.12095	1.64399
ENSMUSG00000001510.9	Dlx3	distal-less homeobox 3	0	4.9805	0	0.776738	1	5.9805	2.58027	1.29013
ENSMUSG00000001517.15	Foxm1	forkhead box M1	8883.82	14348.6	3.94865	4.15684	8884.82	14349.6	0.6916	13.4629
ENSMUSG00000001518.13	Itfg2	integrin alpha FG-GAP repeat containing 2	945.297	1590.44	2.97603	3.20179	946.297	1591.44	0.749969	10.2611
ENSMUSG00000001520.13	Nrip2	nuclear receptor interacting protein 2	1.00279	0	0.301635	0	2.00279	1	-1.00201	0.501005
ENSMUSG00000001521.13	Tulp3	tubby-like protein 3	6607.83	6348.39	3.82012	3.80273	6608.83	6349.39	-0.0577764	12.6613
ENSMUSG00000001524.15	Gtf2h4	general transcription factor II H, polypeptide 4	2505.24	2396.28	3.39902	3.37972	2506.24	2397.28	-0.0641252	11.2592
ENSMUSG00000001525.11	Tubb5	tubulin, beta 5 class I	85641.9	146264	4.93269	5.16514	85642.9	146265	0.772181	16.7721
ENSMUSG00000001542.8	Ell2	elongation factor for RNA polymerase II 2	0	2853.83	0	3.45558	1	2854.83	11.4792	5.73959
ENSMUSG00000001552.15	Jup	junction plakoglobin	395.276	13819.1	2.598	4.14051	396.276	13820.1	5.12412	11.1924
ENSMUSG00000001555.11	Fkbp10	FK506 binding protein 10	1305.75	32504.4	3.11619	4.51195	1306.75	32505.4	4.63662	12.6701
ENSMUSG00000001558.6	Klhl10	kelch-like 10	32.2742	44.5128	1.52211	1.65813	33.2742	45.5128	0.451867	5.28227
ENSMUSG00000001566.11	Mnx1	motor neuron and pancreas homeobox 1	0	0	0	0	1	1	0	0
ENSMUSG00000001569.11	Nom1	nucleolar protein with MIF4G domain 1	4871.73	3705.18	3.68777	3.56893	4872.73	3706.18	-0.394796	12.0531
ENSMUSG00000001576.16	Ergic1	endoplasmic reticulum-golgi intermediate compartment 1	16772.6	17927.2	4.22463	4.25354	16773.6	17928.2	0.0960356	14.0819
ENSMUSG00000001583.14	Tnk1	tyrosine kinase, non-receptor, 1	0	0	0	0	1	1	0	0
ENSMUSG00000001588.13	Acap1	ArfGAP with coiled-coil, ankyrin repeat and PH domains 1	0	23.9064	0	1.39631	1	24.9064	4.63845	2.31922
ENSMUSG00000001604.15	Tcea3	transcription elongation factor A (SII), 3	3.00376	277.345	0.602468	2.44458	4.00376	278.345	6.11938	5.06104
ENSMUSG00000001622.16	Csn3	casein kappa	1.00076	2.99439	0.301195	0.60145	2.00076	3.99439	0.997425	1.49926
ENSMUSG00000001627.13	Ifrd1	interferon-related developmental regulator 1	5001.59	9149.23	3.69919	3.96143	5002.59	9150.23	0.871132	12.724
ENSMUSG00000001630.14	Stk38l	serine/threonine kinase 38 like	2218.29	1232.42	3.34621	3.09111	2219.29	1233.42	-0.847434	10.6922
ENSMUSG00000001632.17	Brpf1	bromodomain and PHD finger containing, 1	4252.98	3950.87	3.6288	3.5968	4253.98	3951.87	-0.106279	12.0015
ENSMUSG00000001642.19	Akr1b1	aldo-keto reductase family 1 member B	79848.6	19916.1	4.90227	4.29923	79849.6	19917.1	-2.00328	15.2834
ENSMUSG00000001655.7	Hoxc13	homeobox C13	974.015	1170.28	2.98901	3.06866	975.015	1171.28	0.264585	10.0616
ENSMUSG00000001656.4	Hoxc11	homeobox C11	984.754	0	2.99377	0	985.754	1	-9.94508	4.97254
ENSMUSG00000001657.8	Hoxc8	homeobox C8	121.22	2622.33	2.08714	3.41885	122.22	2623.33	4.42385	9.14526
ENSMUSG00000001661.6	Hoxc6	homeobox C6	2051.31	870.627	3.31224	2.94033	2052.31	871.627	-1.23547	10.3853
ENSMUSG00000001663.11	Gstt1	glutathione S-transferase, theta 1	740.805	1568.56	2.87029	3.19578	741.805	1569.56	1.08125	10.0755
ENSMUSG00000001665.12	Gstt3	glutathione S-transferase, theta 3	2081.37	918.032	3.31856	2.96333	2082.37	919.032	-1.18004	10.434
ENSMUSG00000001666.9	Ddt	D-dopachrome tautomerase	9647.86	1135.57	3.98448	3.0556	9648.86	1136.57	-3.08567	11.6933
ENSMUSG00000001670.14	Tat	tyrosine aminotransferase	12.0245	1.99371	1.11476	0.476209	13.0245	2.99371	-2.12123	2.64254
ENSMUSG00000001672.15	Marveld3	MARVEL (membrane-associating) domain containing 3	0	1.99219	0	0.475989	1	2.99219	1.5812	0.7906
ENSMUSG00000001674.12	Ddx18	DEAD box helicase 18	6051.54	9385.92	3.78194	3.97252	6052.54	9386.92	0.633112	12.8799
ENSMUSG00000001687.16	Ubl3	ubiquitin-like 3	16780.5	2400.7	4.22483	3.38052	16781.5	2401.7	-2.80474	12.6322
ENSMUSG00000001700.11	Gramd2b	GRAM domain containing 2B	1371.04	590.034	3.13737	2.77161	1372.04	591.034	-1.21501	9.8146
ENSMUSG00000001707.9	Eef1e1	eukaryotic translation elongation factor 1 epsilon 1	1033.17	1399.51	3.01459	3.14629	1034.17	1400.51	0.437481	10.233
ENSMUSG00000001729.15	Akt1	thymoma viral proto-oncogene 1	35013.1	29941.8	4.54424	4.47629	35014.1	29942.8	-0.225725	14.9828
ENSMUSG00000001739.15	Cldn15	claudin 15	1.00693	269.833	0.302533	2.4327	2.00693	270.833	7.07626	4.54313
ENSMUSG00000001741.13	Il16	interleukin 16	1.00248	444.407	0.301569	2.64876	2.00248	445.407	7.79719	4.90038
ENSMUSG00000001750.17	Tcirg1	T cell, immune regulator 1, ATPase, H+ transporting, lysosomal V0 protein A3	2860.21	5543.71	3.45655	3.74388	2861.21	5544.71	0.954486	11.9597
ENSMUSG00000001751.10	Naglu	alpha-N-acetylglucosaminidase (Sanfilippo disease IIIB)	4044.49	2435.18	3.60697	3.38671	4045.49	2436.18	-0.731695	11.6163
ENSMUSG00000001755.13	Coasy	Coenzyme A synthase	4121.72	2616.67	3.61518	3.41792	4122.72	2617.67	-0.655314	11.6817
ENSMUSG00000001761.8	Smo	smoothened, frizzled class receptor	18.0421	21003.5	1.27971	4.32231	19.0421	21004.5	10.1073	9.30477
ENSMUSG00000001763.15	Tspan33	tetraspanin 33	2.01181	43.6944	0.478828	1.65025	3.01181	44.6944	3.89139	3.53633
ENSMUSG00000001767.6	Crnkl1	crooked neck pre-mRNA splicing factor 1	3172.25	4659.16	3.5015	3.6684	3173.25	4660.16	0.55442	11.909
ENSMUSG00000001768.17	Rin2	Ras and Rab interactor 2	3600.65	2999.45	3.5565	3.47719	3601.65	3000.45	-0.26348	11.6827
ENSMUSG00000001773.15	Folh1	folate hydrolase 1	0	0	0	0	1	1	0	0
ENSMUSG00000001774.9	Chordc1	cysteine and histidine rich domain containing 1	5667.57	8208.01	3.75347	3.91429	5668.57	8209.01	0.534224	12.7359
ENSMUSG00000001783.4	Rtcb	RNA 2',3'-cyclic phosphate and 5'-OH ligase	10623.1	14563.3	4.02629	4.16329	10624.1	14564.3	0.455098	13.6026
ENSMUSG00000001785.14	Pwp1	PWP1 homolog, endonuclein	2641.55	5335.84	3.42202	3.72728	2642.55	5336.84	1.01405	11.8747
ENSMUSG00000001786.15	Fbxo7	F-box protein 7	2392.62	2564.6	3.37906	3.40919	2393.62	2565.6	0.100097	11.275
ENSMUSG00000001794.14	Capns1	calpain, small subunit 1	24727.1	12908.9	4.39319	4.11092	24728.1	12909.9	-0.937676	14.125
ENSMUSG00000001802.17	Lrp3	low density lipoprotein receptor-related protein 3	0	0	0	0	1	1	0	0
ENSMUSG00000001804.10	Dsg4	desmoglein 4	0	0	0	0	1	1	0	0
ENSMUSG00000001815.16	Evx2	even-skipped homeobox 2	0	0	0	0	1	1	0	0
ENSMUSG00000001819.5	Hoxd13	homeobox D13	0	3.98437	0	0.697611	1	4.98437	2.31741	1.15871
ENSMUSG00000001823.6	Hoxd12	homeobox D12	0	0.996084	0	0.300179	1	1.99608	0.997173	0.498586
ENSMUSG00000001827.13	Folr1	folate receptor alpha	5978.14	1662.96	3.77664	3.22114	5979.14	1663.96	-1.84532	11.6231
ENSMUSG00000001829.18	Clpb	ClpB caseinolytic peptidase B	5864.89	4702.33	3.76833	3.67241	5865.89	4703.33	-0.31867	12.3588
ENSMUSG00000001833.18	Septin7	septin 7	9749.27	20305.2	3.98902	4.30763	9750.27	20306.2	1.0584	13.7804
ENSMUSG00000001844.11	Zdhhc4	zinc finger, DHHC domain containing 4	1613.84	1926.47	3.20813	3.28499	1614.84	1927.47	0.255314	10.7848
ENSMUSG00000001847.15	Rac1	Rac family small GTPase 1	24190	104304	4.38365	5.0183	24191	104305	2.10826	15.6163
ENSMUSG00000001855.16	Nup214	nucleoporin 214	6207.75	5330.52	3.793	3.72685	6208.75	5331.52	-0.219756	12.4902
ENSMUSG00000001864.14	Aif1l	allograft inflammatory factor 1-like	18236.4	3294.94	4.26096	3.51798	18237.4	3295.94	-2.46814	12.9205
ENSMUSG00000001865.3	Cpa3	carboxypeptidase A3, mast cell	0	0	0	0	1	1	0	0
ENSMUSG00000001870.17	Ltbp1	latent transforming growth factor beta binding protein 1	8.00958	15277.8	0.954705	4.18409	9.00958	15278.8	10.7278	8.53535
ENSMUSG00000001891.17	Ugp2	UDP-glucose pyrophosphorylase 2	12361	10747.4	4.09209	4.03134	12362	10748.4	-0.201791	13.4927
ENSMUSG00000001901.16	Kcnh6	potassium voltage-gated channel, subfamily H (eag-related), member 6	0	135.469	0	2.13504	1	136.469	7.09243	3.54622
ENSMUSG00000001909.17	Trmt1	tRNA methyltransferase 1	3854.25	4333.12	3.58605	3.6369	3855.25	4334.12	0.168916	11.9971
ENSMUSG00000001910.6	Nacc1	nucleus accumbens associated 1, BEN and BTB (POZ) domain containing	23316.4	26058.3	4.36768	4.41596	23317.4	26059.3	0.16039	14.5893
ENSMUSG00000001911.17	Nfix	nuclear factor I/X	4698.06	16204.7	3.67201	4.20967	4699.06	16205.7	1.78606	13.0912
ENSMUSG00000001918.18	Slc1a5	solute carrier family 1 (neutral amino acid transporter), member 5	3948.5	12525.1	3.59654	4.09781	3949.5	12526.1	1.66519	12.7801
ENSMUSG00000001924.16	Uba1	ubiquitin-like modifier activating enzyme 1	62175.4	31977.3	4.79363	4.50486	62176.4	31978.3	-0.959273	15.4444
ENSMUSG00000001930.18	Vwf	Von Willebrand factor	1.00252	0.996315	0.301578	0.300229	2.00252	1.99631	-0.00448061	0.99958
ENSMUSG00000001942.9	Siae	sialic acid acetylesterase	4456.32	2019.32	3.64907	3.30542	4457.32	2020.32	-1.14159	11.5512
ENSMUSG00000001943.9	Vsig2	V-set and immunoglobulin domain containing 2	0	0	0	0	1	1	0	0
ENSMUSG00000001946.15	Esam	endothelial cell-specific adhesion molecule	109.198	11.965	2.04217	1.11277	110.198	12.965	-3.0874	5.24025
ENSMUSG00000001948.11	Spa17	sperm autoantigenic protein 17	117.957	63.9533	2.07539	1.8126	118.957	64.9533	-0.872963	6.45781
ENSMUSG00000001962.9	Fam50a	family with sequence similarity 50, member A	2589.68	2566.5	3.41341	3.40951	2590.68	2567.5	-0.0129644	11.3326
ENSMUSG00000001964.15	Emd	emerin	3045.67	2727.19	3.48383	3.43587	3046.67	2728.19	-0.159293	11.4934
ENSMUSG00000001983.8	Taco1	translational activator of mitochondrially encoded cytochrome c oxidase I	1651.35	840.872	3.2181	2.92525	1652.35	841.872	-0.972844	10.2039
ENSMUSG00000001985.10	Grik3	glutamate receptor, ionotropic, kainate 3	2.00579	0	0.477958	0	3.00579	1	-1.58774	0.793872
ENSMUSG00000001986.17	Gria3	glutamate receptor, ionotropic, AMPA3 (alpha 3)	1.00214	0.996728	0.301493	0.300319	2.00214	1.99673	-0.00390192	0.999588
ENSMUSG00000001988.10	Npas1	neuronal PAS domain protein 1	0	0.996084	0	0.300179	1	1.99608	0.997172	0.498586
ENSMUSG00000001995.10	Sipa1l2	signal-induced proliferation-associated 1 like 2	1693.31	7803.41	3.22899	3.89234	1694.31	7804.41	2.20359	11.8283
ENSMUSG00000001998.16	Ap4e1	adaptor-related protein complex AP-4, epsilon 1	1953.31	2187.12	3.29099	3.34007	1954.31	2188.12	0.163037	11.014
ENSMUSG00000001999.16	Blvra	biliverdin reductase A	2491.63	1589.28	3.39666	3.20147	2492.63	1590.28	-0.64839	10.9593
ENSMUSG00000002006.13	Pdzd4	PDZ domain containing 4	46.1087	2051.87	1.6731	3.31236	47.1087	2052.87	5.44551	8.28068
ENSMUSG00000002007.6	Srpk3	serine/arginine-rich protein specific kinase 3	0	8.96488	0	0.998472	1	9.96488	3.31685	1.65843
ENSMUSG00000002010.18	Idh3g	isocitrate dehydrogenase 3 (NAD+), gamma	8820.99	5478.47	3.94557	3.73874	8821.99	5479.47	-0.687067	12.7634
ENSMUSG00000002012.14	Pnck	pregnancy upregulated non-ubiquitously expressed CaM kinase	0	0	0	0	1	1	0	0
ENSMUSG00000002014.13	Ssr4	signal sequence receptor, delta	4281.05	2610.33	3.63165	3.41686	4282.05	2611.33	-0.71352	11.7073
ENSMUSG00000002015.6	Bcap31	B cell receptor associated protein 31	12146.7	10464.8	4.08449	4.01977	12147.7	10465.8	-0.214998	13.4609
ENSMUSG00000002017.11	Fam98a	family with sequence similarity 98, member A	4067.85	7678.73	3.60947	3.88535	4068.85	7679.73	0.916433	12.4486
ENSMUSG00000002020.16	Ltbp2	latent transforming growth factor beta binding protein 2	12.1673	6118.6	1.1195	3.78672	13.1673	6119.6	8.86033	8.14906
ENSMUSG00000002028.14	Kmt2a	lysine (K)-specific methyltransferase 2A	5472.9	7015.06	3.7383	3.84609	5473.9	7016.06	0.358092	12.5974
ENSMUSG00000002031.14	Ift46	intraflagellar transport 46	2087.28	2526.02	3.31979	3.40261	2088.28	2527.02	0.275119	11.1657
ENSMUSG00000002032.18	Tmem25	transmembrane protein 25	4775.44	20.0056	3.6791	1.32233	4776.44	21.0056	-7.82902	8.30721
ENSMUSG00000002033.15	Cd3g	CD3 antigen, gamma polypeptide	0	0.996092	0	0.300181	1	1.99609	0.997178	0.498589
ENSMUSG00000002043.18	Trappc6a	trafficking protein particle complex 6A	1450.25	696.147	3.16174	2.84332	1451.25	697.147	-1.05776	9.9742
ENSMUSG00000002052.7	Supt6	SPT6, histone chaperone and transcription elongation factor	9912.1	14570.8	3.99621	4.16351	9913.1	14571.8	0.555773	13.553
ENSMUSG00000002055.10	Spag5	sperm associated antigen 5	4137.71	7427.28	3.61687	3.87089	4138.71	7428.28	0.843845	12.4369
ENSMUSG00000002057.5	Foxn1	forkhead box N1	5.01127	2.98989	0.778966	0.600961	6.01127	3.98989	-0.591321	2.29201
ENSMUSG00000002058.14	Unc119	unc-119 lipid binding chaperone	2828.73	2171.73	3.45174	3.33701	2829.73	2172.73	-0.381155	11.2759
ENSMUSG00000002059.19	Rab34	RAB34, member RAS oncogene family	4132.03	9701.25	3.61627	3.98687	4133.03	9702.25	1.23112	12.6285
ENSMUSG00000002064.11	Sdf2	stromal cell derived factor 2	1912.44	2052.1	3.28182	3.31241	1913.44	2053.1	0.101636	10.9528
ENSMUSG00000002068.17	Ccne1	cyclin E1	4109.75	3199.41	3.61392	3.50521	4110.75	3200.41	-0.361144	11.8246
ENSMUSG00000002076.13	Hsf2bp	heat shock transcription factor 2 binding protein	5.74175	6.88867	0.828773	0.897004	6.74175	7.88867	0.226657	2.86645
ENSMUSG00000002083.14	Bbc3	BCL2 binding component 3	288.514	307.111	2.46167	2.48871	289.514	308.111	0.0898185	8.2224
ENSMUSG00000002100.16	Mybpc3	myosin binding protein C, cardiac	254.719	155.388	2.40776	2.1942	255.719	156.388	-0.709432	7.6437
ENSMUSG00000002102.16	Psmc3	proteasome (prosome, macropain) 26S subunit, ATPase 3	13733.1	9697.94	4.1378	3.98672	13734.1	9698.94	-0.501858	13.4945
ENSMUSG00000002103.17	Acp2	acid phosphatase 2, lysosomal	4199.86	1978.15	3.62334	3.29648	4200.86	1979.15	-1.08581	11.4936
ENSMUSG00000002104.12	Rapsn	receptor-associated protein of the synapse	267.9	2.07651	2.42959	0.488058	268.9	3.07651	-6.44963	4.84611
ENSMUSG00000002105.16	Slc39a13	solute carrier family 39 (metal ion transporter), member 13	1518.03	1713.03	3.18157	3.23402	1519.03	1714.03	0.174242	10.6561
ENSMUSG00000002107.20	Celf2	CUGBP, Elav-like family member 2	10806.1	9795.33	4.03371	3.99106	10807.1	9796.33	-0.14167	13.3289
ENSMUSG00000002108.11	Nr1h3	nuclear receptor subfamily 1, group H, member 3	389.907	28.9005	2.59207	1.47568	390.907	29.9005	-3.70858	6.75639
ENSMUSG00000002109.15	Ddb2	damage specific DNA binding protein 2	866.307	476.324	2.93817	2.67881	867.307	477.324	-0.861573	9.32961
ENSMUSG00000002111.10	Spi1	spleen focus forming virus (SFFV) proviral integration oncogene	12.0197	0.997249	1.1146	0.300432	13.0197	1.99725	-2.70461	2.35032
ENSMUSG00000002129.12	Sf3a1	splicing factor 3a, subunit 1	15347.5	12089.9	4.18607	4.08246	15348.5	12090.9	-0.344174	13.7337
ENSMUSG00000002147.19	Stat6	signal transducer and activator of transcription 6	7284	7285.87	3.86243	3.86254	7285	7286.87	0.000370009	12.8309
ENSMUSG00000002190.14	Clgn	calmegin	1.0024	0.996597	0.30155	0.30029	2.0024	1.9966	-0.00418395	0.999635
ENSMUSG00000002204.10	Napsa	napsin A aspartic peptidase	1.00159	2.99191	0.301374	0.601181	2.00159	3.99191	0.995937	1.49911
ENSMUSG00000002205.17	Vrk3	vaccinia related kinase 3	4211.87	2444.71	3.62458	3.38841	4212.87	2445.71	-0.784551	11.6483
ENSMUSG00000002210.12	Smg9	SMG9 nonsense mediated mRNA decay factor	1207.4	1735.61	3.08221	3.2397	1208.4	1736.61	0.523172	10.5005
ENSMUSG00000002221.12	Paxip1	PAX interacting (with transcription-activation domain) protein 1	6270.7	5003.89	3.79738	3.69939	6271.7	5004.89	-0.325518	12.4519
ENSMUSG00000002222.15	Rmnd5a	required for meiotic nuclear division 5 homolog A	13035.8	6527.27	4.11517	3.8148	13036.8	6528.27	-0.99782	13.1714
ENSMUSG00000002227.16	Mov10	Mov10 RISC complex RNA helicase	6070.96	5939.51	3.78333	3.77382	6071.96	5940.51	-0.0315743	12.5522
ENSMUSG00000002228.8	Ppm1j	protein phosphatase 1J	4.0069	2.99153	0.699569	0.60114	5.0069	3.99153	-0.326975	2.16043
ENSMUSG00000002233.14	Rhoc	ras homolog family member C	5569.38	12942.8	3.74589	4.11206	5570.38	12943.8	1.21642	13.0518
ENSMUSG00000002240.13	Prr27	proline rich 27	0	0	0	0	1	1	0	0
ENSMUSG00000002249.22	Tead3	TEA domain family member 3	96.5902	5422.64	1.98941	3.73429	97.5902	5423.64	5.79638	9.50686
ENSMUSG00000002250.17	Ppard	peroxisome proliferator activator receptor delta	2402.71	3538.91	3.38088	3.54899	2403.71	3539.91	0.558448	11.5103
ENSMUSG00000002257.9	Def6	differentially expressed in FDCP 6	6.01201	1017.83	0.845843	3.0081	7.01201	1018.83	7.18286	6.40126
ENSMUSG00000002265.18	Peg3	paternally expressed 3	2.00579	0	0.477959	0	3.00579	1	-1.58775	0.793873
ENSMUSG00000002266.18	Zim1	zinc finger, imprinted 1	0	0	0	0	1	1	0	0
ENSMUSG00000002274.15	Metrn	meteorin, glial cell differentiation regulator	9613.31	3326.34	3.98292	3.5221	9614.31	3327.34	-1.53082	12.4656
ENSMUSG00000002279.20	Lmf1	lipase maturation factor 1	2894.45	1980.45	3.46172	3.29698	2895.45	1981.45	-0.547233	11.226
ENSMUSG00000002280.12	Ciao3	cytosolic iron-sulfur assembly component 3	2153.43	1778.71	3.33333	3.25035	2154.43	1779.71	-0.275663	10.9353
ENSMUSG00000002289.17	Angptl4	angiopoietin-like 4	8273.74	7726.88	3.91775	3.88806	8274.74	7727.88	-0.0986407	12.9652
ENSMUSG00000002297.17	Dbf4	DBF4 zinc finger	6239.81	7865.18	3.79524	3.89576	6240.81	7866.18	0.333931	12.7745
ENSMUSG00000002307.17	Daxx	Fas death domain-associated protein	3551.08	3308.72	3.55048	3.51979	3552.08	3309.72	-0.101952	11.7435
ENSMUSG00000002308.17	Cd320	CD320 antigen	2529	928.092	3.40312	2.96806	2530	929.092	-1.44524	10.5823
ENSMUSG00000002319.17	Ipo4	importin 4	9313.44	8182.53	3.96916	3.91294	9314.44	8183.53	-0.186746	13.0919
ENSMUSG00000002320.16	Tm9sf1	transmembrane 9 superfamily member 1	12921	5491.3	4.11133	3.73975	12922	5492.3	-1.23434	13.0404
ENSMUSG00000002324.9	Rec8	REC8 meiotic recombination protein	662.854	0	2.82207	0	663.854	1	-9.37472	4.68736
ENSMUSG00000002325.16	Irf9	interferon regulatory factor 9	705.424	423.842	2.84907	2.62823	706.424	424.842	-0.733608	9.09759
ENSMUSG00000002326.7	Gmpr2	guanosine monophosphate reductase 2	1550.92	1248.26	3.19087	3.09665	1551.92	1249.26	-0.312975	10.4433
ENSMUSG00000002329.8	Mdp1	magnesium-dependent phosphatase 1	5199.99	989.19	3.71609	2.99572	5200.99	990.19	-2.39301	11.1481
ENSMUSG00000002332.17	Dhrs1	dehydrogenase/reductase 1	6697.18	1682.57	3.82596	3.22623	6698.18	1683.57	-1.99224	11.7134
ENSMUSG00000002341.9	Ncan	neurocan	1.00246	3.98523	0.301564	0.697685	2.00246	4.98523	1.31589	1.65972
ENSMUSG00000002342.18	Tmem161a	transmembrane protein 161A	5260.24	2579.1	3.72109	3.41164	5261.24	2580.1	-1.02797	11.8472
ENSMUSG00000002343.12	Armc6	armadillo repeat containing 6	1601.2	1383.69	3.20472	3.14135	1602.2	1384.69	-0.21049	10.5406
ENSMUSG00000002345.19	Borcs8	BLOC-1 related complex subunit 8	1717.84	875.724	3.23523	2.94286	1718.84	876.724	-0.971238	10.2616
ENSMUSG00000002346.18	Slc25a42	solute carrier family 25, member 42	10975.6	158.468	4.04047	2.20267	10976.6	159.468	-6.10503	10.3696
ENSMUSG00000002365.11	Snx9	sorting nexin 9	7337.65	12856.5	3.86562	4.10916	7338.65	12857.5	0.809023	13.2458
ENSMUSG00000002372.10	Ranbp3	RAN binding protein 3	7842.52	8771.65	3.89451	3.94313	7843.52	8772.65	0.161511	13.018
ENSMUSG00000002379.8	Ndufa11	NADH:ubiquinone oxidoreductase subunit A11	4565.92	1703.02	3.65962	3.23147	4566.92	1704.02	-1.42228	11.4459
ENSMUSG00000002384.3	Bmp8b	bone morphogenetic protein 8b	147.291	0	2.17111	0	148.291	1	-7.21229	3.60614
ENSMUSG00000002393.15	Nr2f6	nuclear receptor subfamily 2, group F, member 6	6340.57	6285.55	3.8022	3.79841	6341.57	6286.55	-0.0125719	12.6243
ENSMUSG00000002395.15	Use1	unconventional SNARE in the ER 1 homolog (S. cerevisiae)	2289.51	1423.01	3.35993	3.15351	2290.51	1424.01	-0.685708	10.8186
ENSMUSG00000002396.9	Ocel1	occludin/ELL domain containing 1	607.905	565.443	2.78455	2.75316	608.905	566.443	-0.104287	9.19793
ENSMUSG00000002409.19	Dyrk1b	dual-specificity tyrosine phosphorylation regulated kinase 1b	1487.94	427.809	3.17288	2.63226	1488.94	428.809	-1.79588	9.64213
ENSMUSG00000002413.16	Braf	Braf transforming gene	3788.94	4178.37	3.57863	3.62111	3789.94	4179.37	0.141114	11.9585
ENSMUSG00000002416.14	Ndufb2	NADH:ubiquinone oxidoreductase subunit B2	1099.43	1051.11	3.04156	3.02206	1100.43	1052.11	-0.0647816	10.0715
ENSMUSG00000002428.13	Hltf	helicase-like transcription factor	4718.55	3640.01	3.6739	3.56122	4719.55	3641.01	-0.374313	12.0173
ENSMUSG00000002455.15	Prpf6	pre-mRNA splicing factor 6	8327.46	7450.18	3.92056	3.87223	8328.46	7451.18	-0.160581	12.9435
ENSMUSG00000002458.14	Rgs19	regulator of G-protein signaling 19	1832.86	3505.58	3.26337	3.54488	1833.86	3506.58	0.93518	11.3083
ENSMUSG00000002459.18	Rgs20	regulator of G-protein signaling 20	0	176.31	0	2.24873	1	177.31	7.47013	3.73506
ENSMUSG00000002475.17	Abhd3	abhydrolase domain containing 3	3912.95	22.2505	3.59262	1.36643	3913.95	23.2505	-7.39522	8.2368
ENSMUSG00000002477.6	Snrpd1	small nuclear ribonucleoprotein D1	3210.88	4405.79	3.50676	3.64412	3211.88	4406.79	0.456309	11.8774
ENSMUSG00000002486.16	Tchp	trichoplein, keratin filament binding	558.218	1730.3	2.74758	3.23837	559.218	1731.3	1.63037	9.94245
ENSMUSG00000002489.17	Tiam1	T cell lymphoma invasion and metastasis 1	8798.07	6153.95	3.94444	3.78922	8799.07	6154.95	-0.515604	12.8453
ENSMUSG00000002496.11	Tsc2	TSC complex subunit 2	9221.87	6399.83	3.96487	3.80624	9222.87	6400.83	-0.526957	12.9075
ENSMUSG00000002500.16	Rpl3l	ribosomal protein L3-like	64.2635	0.896938	1.81467	0.278053	65.2635	1.89694	-5.10453	3.47594
ENSMUSG00000002504.16	Nherf2	NHERF family PDZ scaffold protein 2	8.859	2622.12	0.993833	3.41882	9.859	2623.12	8.05563	7.32926
ENSMUSG00000002524.18	Puf60	poly-U binding splicing factor 60	14737.3	15956.4	4.16845	4.20296	14738.3	15957.4	0.114655	13.9046
ENSMUSG00000002546.18	Golga2	golgin A2	10643.1	8035.54	4.02711	3.90507	10644.1	8036.54	-0.405412	13.1751
ENSMUSG00000002550.17	Uck1	uridine-cytidine kinase 1	8301.9	2357.27	3.91923	3.37259	8302.9	2358.27	-1.81589	12.1115
ENSMUSG00000002565.17	Scin	scinderin	0	0	0	0	1	1	0	0
ENSMUSG00000002578.19	Ikzf4	IKAROS family zinc finger 4	86.0934	2.99335	1.93999	0.601338	87.0934	3.99335	-4.44689	4.22105
ENSMUSG00000002580.8	Mien1	migration and invasion enhancer 1	1095.91	1110.88	3.04017	3.04606	1096.91	1111.88	0.0195546	10.109
ENSMUSG00000002588.14	Pon1	paraoxonase 1	7.01091	0.997329	0.903682	0.30045	8.01091	1.99733	-2.00389	2.00002
ENSMUSG00000002602.17	Axl	AXL receptor tyrosine kinase	5992.2	46293.1	3.77766	4.66553	5993.2	46294.1	2.94943	14.0238
ENSMUSG00000002603.16	Tgfb1	transforming growth factor, beta 1	1697.33	2563.11	3.23002	3.40894	1698.33	2564.11	0.594339	11.0271
ENSMUSG00000002608.9	Ccdc97	coiled-coil domain containing 97	2937.5	2732.9	3.46813	3.43678	2938.5	2733.9	-0.104119	11.4688
ENSMUSG00000002617.15	Zfp40	zinc finger protein 40	907.008	571.243	2.95809	2.75758	908.008	572.243	-0.666076	9.49352
ENSMUSG00000002625.11	Akap8l	A kinase anchor protein 8-like	2661.39	1736.55	3.42527	3.23994	2662.39	1737.55	-0.615671	11.0707
ENSMUSG00000002633.5	Shh	sonic hedgehog	0	0	0	0	1	1	0	0
ENSMUSG00000002635.12	Pdcd2l	programmed cell death 2-like	612.805	666.386	2.78803	2.82438	613.805	667.386	0.12074	9.32201
ENSMUSG00000002658.10	Gtf2f1	general transcription factor IIF, polypeptide 1	6249.74	7004.18	3.79593	3.84542	6250.74	7005.18	0.164396	12.692
ENSMUSG00000002660.9	Clpp	caseinolytic mitochondrial matrix peptidase proteolytic subunit	2700.01	2861.71	3.43153	3.45678	2701.01	2862.71	0.08388	11.4412
ENSMUSG00000002661.15	Alkbh7	alkB homolog 7	1778.88	692.337	3.25039	2.84094	1779.88	693.337	-1.36015	10.1175
ENSMUSG00000002664.3	Pspn	persephin	12.9655	3.00475	1.14506	0.602576	13.9655	4.00475	-1.80208	2.90275
ENSMUSG00000002668.9	Dennd1c	DENN domain containing 1C	0	0	0	0	1	1	0	0
ENSMUSG00000002679.15	Med6	mediator complex subunit 6	1349.77	1177.69	3.13058	3.0714	1350.77	1178.69	-0.196606	10.3013
ENSMUSG00000002688.9	Prkd1	protein kinase D1	6.01387	2080.86	0.845958	3.31845	7.01387	2081.86	8.21344	6.91693
ENSMUSG00000002699.14	Lcp2	lymphocyte cytosolic protein 2	0	0	0	0	1	1	0	0
ENSMUSG00000002718.15	Cse1l	chromosome segregation 1 like	15360.6	20706	4.18644	4.31612	15361.6	20707	0.430789	14.1224
ENSMUSG00000002728.15	Naa20	N(alpha)-acetyltransferase 20, NatB catalytic subunit	2096.19	2913.89	3.32164	3.46462	2097.19	2914.89	0.47498	11.2717
ENSMUSG00000002731.7	Prkra	protein kinase, interferon inducible double stranded RNA dependent activator	2695.42	1466.96	3.43079	3.16671	2696.42	1467.96	-0.877232	10.9582
ENSMUSG00000002732.15	Fkbp7	FK506 binding protein 7	910.35	1373.96	2.95969	3.13829	911.35	1374.96	0.593312	10.1285
ENSMUSG00000002733.9	Plekha3	pleckstrin homology domain-containing, family A (phosphoinositide binding specific) member 3	4422.25	3960.31	3.64574	3.59784	4423.25	3961.31	-0.159129	12.0313
ENSMUSG00000002741.10	Ykt6	YKT6 v-SNARE homolog (S. cerevisiae)	30981.8	11675.6	4.49112	4.06731	30982.8	11676.6	-1.40785	14.2153
ENSMUSG00000002748.8	Baz1b	bromodomain adjacent to zinc finger domain, 1B	18492.8	23084.8	4.26703	4.36334	18493.8	23085.8	0.319958	14.3347
ENSMUSG00000002763.17	Pex6	peroxisomal biogenesis factor 6	4775.73	4149.06	3.67913	3.61805	4776.73	4150.06	-0.202892	12.1204
ENSMUSG00000002767.14	Mrpl2	mitochondrial ribosomal protein L2	4204.31	3682.03	3.6238	3.56621	4205.31	3683.03	-0.191319	11.9423
ENSMUSG00000002768.9	Mea1	male enhanced antigen 1	2187.35	1904	3.34012	3.2799	2188.35	1905	-0.200048	10.9956
ENSMUSG00000002769.10	Gnmt	glycine N-methyltransferase	15.013	2.99407	1.20447	0.601416	16.013	3.99407	-2.00331	2.99952
ENSMUSG00000002771.13	Grin2d	glutamate receptor, ionotropic, NMDA2D (epsilon 4)	16.3352	56.7653	1.23893	1.76167	17.3352	57.7653	1.7365	4.98388
ENSMUSG00000002778.15	Kdelr1	KDEL (Lys-Asp-Glu-Leu) endoplasmic reticulum protein retention receptor 1	8313.93	7968.64	3.91986	3.90144	8314.93	7969.64	-0.0611889	12.9909
ENSMUSG00000002781.20	Tmem143	transmembrane protein 143	1715.7	874.194	3.23469	2.9421	1716.7	875.194	-0.971959	10.2594
ENSMUSG00000002791.19	Pdxk-ps		0	0	0	0	1	1	0	0
ENSMUSG00000002797.10	Ggct	gamma-glutamyl cyclotransferase	5579.15	757.37	3.74665	2.87988	5580.15	758.37	-2.87933	11.0064
ENSMUSG00000002799.7	Jag2	jagged 2	276.68	228.184	2.44355	2.36018	277.68	229.184	-0.276918	7.97882
ENSMUSG00000002803.15	Btbd6	BTB domain containing 6	718.008	0	2.85673	0	719.008	1	-9.48986	4.74493
ENSMUSG00000002804.5	Nudt14	nudix hydrolase 14	1378.93	627.555	3.13986	2.79834	1379.93	628.555	-1.13448	9.86314
ENSMUSG00000002808.8	Epdr1	ependymin related 1	14089.1	1864.08	4.14891	3.2707	14090.1	1865.08	-2.91737	12.3237
ENSMUSG00000002812.5	Flii	flightless I actin binding protein	7600	11256.8	3.88087	4.05145	7601	11257.8	0.566663	13.1753
ENSMUSG00000002814.16	Top3a	topoisomerase (DNA) III alpha	1378.35	1929.65	3.13968	3.2857	1379.35	1930.65	0.485098	10.6723
ENSMUSG00000002820.7	Atg4d	autophagy related 4D, cysteine peptidase	3457.67	941.587	3.53891	2.97432	3458.67	942.587	-1.87552	10.8182
ENSMUSG00000002825.9	Qtrt1	queuine tRNA-ribosyltransferase catalytic subunit 1	253.34	888.822	2.40541	2.9493	254.34	889.822	1.80676	8.89399
ENSMUSG00000002831.16	Plin4	perilipin 4	979.74	0	2.99155	0	980.74	1	-9.93773	4.96886
ENSMUSG00000002833.12	Hdgfl2	HDGF like 2	10963.9	7382.98	4.04	3.86829	10964.9	7383.98	-0.570421	13.1354
ENSMUSG00000002835.10	Chaf1a	chromatin assembly factor 1, subunit A	9368.29	13123.7	3.97171	4.11809	9369.29	13124.7	0.486276	13.4369
ENSMUSG00000002844.10	Adprh	ADP-ribosylarginine hydrolase	7402.28	2019.31	3.86942	3.30542	7403.28	2020.31	-1.87359	11.9172
ENSMUSG00000002845.15	Tmem39a	transmembrane protein 39a	5784.09	5008.9	3.76231	3.69983	5785.09	5009.9	-0.207558	12.3943
ENSMUSG00000002846.10	Timmdc1	translocase of inner mitochondrial membrane domain containing 1	3265.25	1582.7	3.51405	3.19967	3266.25	1583.7	-1.04434	11.1513
ENSMUSG00000002847.8	Pla1a	phospholipase A1 member A	621.163	2.99111	2.7939	0.601094	622.163	3.99111	-7.28436	5.63897
ENSMUSG00000002870.9	Mcm2	minichromosome maintenance complex component 2	24154	30143.8	4.38301	4.47921	24155	30144.8	0.319589	14.7198
ENSMUSG00000002871.15	Tpra1	transmembrane protein, adipocyte asscociated 1	2743.73	1484.44	3.4385	3.17186	2744.73	1485.44	-0.885767	10.9796
ENSMUSG00000002881.15	Nab1	Ngfi-A binding protein 1	11325.4	19135.8	4.05409	4.28187	11326.4	19136.8	0.756663	13.8457
ENSMUSG00000002885.15	Adgre5	adhesion G protein-coupled receptor E5	399.732	21.7173	2.60285	1.35636	400.732	22.7173	-4.14077	6.57611
ENSMUSG00000002897.6	Il17ra	interleukin 17 receptor A	1583.08	2828.55	3.19978	3.45172	1584.08	2829.55	0.836929	11.0479
ENSMUSG00000002900.18	Lamb1	laminin B1	7933.18	23081.9	3.8995	4.36329	7934.18	23082.9	1.54067	13.7242
ENSMUSG00000002908.19	Kcnn1	potassium intermediate/small conductance calcium-activated channel, subfamily N, member 1	231.375	128.469	2.36619	2.11217	232.375	129.469	-0.843847	7.43839
ENSMUSG00000002910.12	Arrdc2	arrestin domain containing 2	461.939	318.996	2.66552	2.50514	462.939	319.996	-0.532768	8.5883
ENSMUSG00000002930.7	Ppp1r17	protein phosphatase 1, regulatory subunit 17	0	0	0	0	1	1	0	0
ENSMUSG00000002944.16	Cd36	CD36 molecule	15747	0	4.19723	0	15748	1	-13.9429	6.97144
ENSMUSG00000002948.20	Map2k7	mitogen-activated protein kinase kinase 7	6302.36	4876.04	3.79957	3.68816	6303.36	4877.04	-0.370114	12.4368
ENSMUSG00000002949.16	Timm44	translocase of inner mitochondrial membrane 44	4396.77	4455.18	3.64323	3.64896	4397.77	4456.18	0.0190346	12.1121
ENSMUSG00000002957.12	Ap2a2	adaptor-related protein complex 2, alpha 2 subunit	9398.78	22347.9	3.97312	4.34926	9399.78	22348.9	1.2495	13.8232
ENSMUSG00000002963.18	Pnkp	polynucleotide kinase 3'- phosphatase	3011.15	1463.48	3.47888	3.16568	3012.15	1464.48	-1.0404	11.0364
ENSMUSG00000002968.10	Med25	mediator complex subunit 25	8481.61	4526.78	3.92853	3.65589	8482.61	4527.78	-0.905706	12.5974
ENSMUSG00000002980.15	Bcam	basal cell adhesion molecule	736.516	1868.08	2.86777	3.27163	737.516	1869.08	1.34158	10.1973
ENSMUSG00000002981.11	Clptm1	cleft lip and palate associated transmembrane protein 1	20299.2	9536.69	4.3075	3.97944	20300.2	9537.69	-1.08978	13.7643
ENSMUSG00000002983.19	Relb	avian reticuloendotheliosis viral (v-rel) oncogene related B	1601.62	1314.39	3.20483	3.11905	1602.62	1315.39	-0.284943	10.5037
ENSMUSG00000002984.18	Tomm40	translocase of outer mitochondrial membrane 40	9213.23	8627.61	3.96446	3.93594	9214.23	8628.61	-0.0947347	13.1223
ENSMUSG00000002985.17	Apoe	apolipoprotein E	34154.4	130.264	4.53346	2.11815	34155.4	131.264	-8.02349	11.0481
ENSMUSG00000002992.18	Apoc2	apolipoprotein C2	0	0.996104	0	0.300183	1	1.9961	0.997187	0.498593
ENSMUSG00000002996.18	Hbp1	high mobility group box transcription factor 1	3103.36	4240.84	3.49197	3.62755	3104.36	4241.84	0.450395	11.8253
ENSMUSG00000002997.16	Prkar2b	protein kinase, cAMP dependent regulatory, type II beta	10259.4	4552.83	4.01116	3.65838	10260.4	4553.83	-1.17193	12.7388
ENSMUSG00000003031.15	Cdkn1b	cyclin dependent kinase inhibitor 1B	15053.6	8463.64	4.17767	3.92761	15054.6	8464.64	-0.830684	13.4626
ENSMUSG00000003032.9	Klf4	Kruppel-like transcription factor 4 (gut)	354.785	4323.61	2.55119	3.63595	355.785	4324.61	3.60349	10.2766
ENSMUSG00000003033.16	Ap1m1	adaptor-related protein complex AP-1, mu subunit 1	4854.34	6270.95	3.68622	3.7974	4855.34	6271.95	0.369341	12.43
ENSMUSG00000003037.17	Rab8a	RAB8A, member RAS oncogene family	9407.73	6707.31	3.97353	3.82661	9408.73	6708.31	-0.48805	12.9558
ENSMUSG00000003038.16	Hmgn2	high mobility group nucleosomal binding domain 2	28443.6	15552.2	4.454	4.19182	28444.6	15553.2	-0.870937	14.3604
ENSMUSG00000003039.10	Fam32a	family with sequence similarity 32, member A	1058.22	5129.14	3.02499	3.71013	1059.22	5130.14	2.27599	11.1868
ENSMUSG00000003051.14	Elf3	E74-like factor 3	0	1.99219	0	0.475989	1	2.99219	1.5812	0.7906
ENSMUSG00000003053.18	Cyp2c29	cytochrome P450, family 2, subfamily c, polypeptide 29	0	0.996103	0	0.300183	1	1.9961	0.997186	0.498593
ENSMUSG00000003062.14	Stard3nl	STARD3 N-terminal like	2143.65	1169.26	3.33136	3.06828	2144.65	1170.26	-0.873916	10.6296
ENSMUSG00000003068.18	Stk11	serine/threonine kinase 11	12990.9	8248.62	4.11367	3.91643	12991.9	8249.62	-0.655214	13.3377
ENSMUSG00000003070.7	Efna2	ephrin A2	46.0897	1254.16	1.67293	3.0987	47.0897	1255.16	4.73632	7.9255
ENSMUSG00000003072.16	Atp5f1d	ATP synthase F1 subunit delta	21310.1	16741.9	4.32861	4.22383	21311.1	16742.9	-0.348058	14.2053
ENSMUSG00000003099.12	Ppp5c	protein phosphatase 5, catalytic subunit	7728.83	6511.26	3.88817	3.81373	7729.83	6512.26	-0.24728	12.7926
ENSMUSG00000003119.15	Cdk12	cyclin dependent kinase 12	3387.46	6192.75	3.53	3.79195	3388.46	6193.75	0.870185	12.1615
ENSMUSG00000003123.16	Lipe	lipase, hormone sensitive	2524.51	1471.71	3.40235	3.16812	2525.51	1472.71	-0.778099	10.9133
ENSMUSG00000003131.8	Pafah1b2	platelet-activating factor acetylhydrolase, isoform 1b, subunit 2	12174.3	15786	4.08548	4.1983	12175.3	15787	0.374771	13.7591
ENSMUSG00000003134.11	Tbc1d8	TBC1 domain family, member 8	7714.5	74.0346	3.88736	1.87526	7715.5	75.0346	-6.68406	9.57151
ENSMUSG00000003135.16	Cnot11	CCR4-NOT transcription complex, subunit 11	3346.54	3756.87	3.52473	3.57494	3347.54	3757.87	0.166817	11.7923
ENSMUSG00000003153.11	Slc2a3	solute carrier family 2 (facilitated glucose transporter), member 3	1.00228	39.8616	0.301524	1.61132	2.00228	40.8616	4.35103	3.17716
ENSMUSG00000003154.17	Foxj2	forkhead box J2	3681.09	2265.87	3.56609	3.35543	3682.09	2266.87	-0.699823	11.4964
ENSMUSG00000003161.16	Sri	sorcin	2111.09	2773.83	3.32471	3.44324	2112.09	2774.83	0.393726	11.2413
ENSMUSG00000003166.21	Dgcr2	DiGeorge syndrome critical region gene 2	10665	11233.9	4.028	4.05057	10666	11234.9	0.0749613	13.4182
ENSMUSG00000003184.16	Irf3	interferon regulatory factor 3	3352.59	1500.59	3.52551	3.17655	3353.59	1501.59	-1.15922	11.1319
ENSMUSG00000003190.13	Bcl2l12	BCL2 like 12	768.165	303.19	2.88602	2.48315	769.165	304.19	-1.33832	8.91799
ENSMUSG00000003198.11	Zfp959	zinc finger protein 959	602.435	641.581	2.78063	2.80793	603.435	642.581	0.090681	9.28239
ENSMUSG00000003199.17	Mpnd	MPN domain containing	6757.53	3046.41	3.82985	3.48393	6758.53	3047.41	-1.14912	12.1479
ENSMUSG00000003200.11	Sh3gl1	SH3-domain GRB2-like 1	7493.63	9346.21	3.87475	3.97068	7494.63	9347.21	0.318679	13.031
ENSMUSG00000003206.8	Ebi3	Epstein-Barr virus induced gene 3	0	0	0	0	1	1	0	0
ENSMUSG00000003208.10	Yju2	YJU2 splicing factor	985.679	1071.98	2.99418	3.03059	986.679	1072.98	0.12097	10.0069
ENSMUSG00000003226.8	Ranbp2	RAN binding protein 2	22076.8	27571	4.34396	4.44047	22077.8	27572	0.320602	14.5906
ENSMUSG00000003227.5	Edar	ectodysplasin-A receptor	0	0.996115	0	0.300186	1	1.99612	0.997195	0.498597
ENSMUSG00000003228.10	Grk5	G protein-coupled receptor kinase 5	87.8808	676.071	1.94881	2.83063	88.8808	677.071	2.92936	7.93848
ENSMUSG00000003233.13	Dvl3	dishevelled segment polarity protein 3	4010.94	3642.71	3.60335	3.56154	4011.94	3643.71	-0.138891	11.9006
ENSMUSG00000003234.17	Abcf3	ATP-binding cassette, sub-family F member 3	5019.17	4401.3	3.70072	3.64368	5020.17	4402.3	-0.189479	12.1988
ENSMUSG00000003235.14	Eif2b5	eukaryotic translation initiation factor 2B, subunit 5 epsilon	5416.36	8557.52	3.73379	3.9324	5417.36	8558.52	0.659773	12.7333
ENSMUSG00000003269.20	Cyth2	cytohesin 2	7373.9	3417.22	3.86776	3.5338	7374.9	3418.22	-1.10938	12.2937
ENSMUSG00000003271.18	Sult2b1	sulfotransferase family, cytosolic, 2B, member 1	141.209	3.07986	2.15293	0.610646	142.209	4.07986	-5.12334	4.59019
ENSMUSG00000003273.15	Car11	carbonic anhydrase 11	52.0843	56.8449	1.72497	1.76227	53.0843	57.8449	0.123906	5.79217
ENSMUSG00000003279.18	Dlgap1	DLG associated protein 1	1465.25	2.21307	3.16621	0.50692	1466.25	3.21307	-8.83396	6.10093
ENSMUSG00000003282.10	Plag1	pleiomorphic adenoma gene 1	13.0317	673.608	1.14711	2.82905	14.0317	674.608	5.58729	6.60426
ENSMUSG00000003283.16	Hck	hemopoietic cell kinase	0	18.9259	0	1.29942	1	19.9259	4.31657	2.15829
ENSMUSG00000003299.11	Mrpl4	mitochondrial ribosomal protein L4	4387.72	2535.88	3.64234	3.4043	4388.72	2536.88	-0.790746	11.7042
ENSMUSG00000003308.16	Keap1	kelch-like ECH-associated protein 1	6220.32	4776.29	3.79388	3.67918	6221.32	4777.29	-0.381027	12.4125
ENSMUSG00000003309.15	Ap1m2	adaptor protein complex AP-1, mu 2 subunit	3.27866	1.28271	0.631308	0.358451	4.27866	2.28271	-0.906413	1.64395
ENSMUSG00000003316.15	Glg1	golgi apparatus protein 1	19705.3	33362.6	4.29461	4.52327	19706.3	33363.6	0.759615	14.6462
ENSMUSG00000003341.10	Atp8b3	ATPase, class I, type 8B, member 3	131.763	21.05	2.12308	1.34341	132.763	22.05	-2.59	5.75771
ENSMUSG00000003344.16	Btbd2	BTB domain containing 2	4827.97	3958.42	3.68385	3.59763	4828.97	3959.42	-0.286426	12.0943
ENSMUSG00000003345.17	Csnk1g2	casein kinase 1, gamma 2	13103.4	12676.8	4.11742	4.10305	13104.4	12677.8	-0.0477438	13.6539
ENSMUSG00000003346.15	Abhd17a	abhydrolase domain containing 17A	6891.31	5044.12	3.83836	3.70287	6892.31	5045.12	-0.4501	12.5257
ENSMUSG00000003348.11	Mob3a	MOB kinase activator 3A	1250.67	2441.07	3.09749	3.38776	1251.67	2442.07	0.964257	10.7718
ENSMUSG00000003352.15	Cacnb3	calcium channel, voltage-dependent, beta 3 subunit	56.3148	14050.5	1.75827	4.14772	57.3148	14051.5	7.9376	9.80963
ENSMUSG00000003354.7	Ccdc65	coiled-coil domain containing 65	6.011	128.621	0.84578	2.11268	7.011	129.621	4.20854	4.91389
ENSMUSG00000003355.8	Fkbp11	FK506 binding protein 11	41.9936	1706.39	1.6334	3.23233	42.9936	1707.39	5.31153	8.08181
ENSMUSG00000003360.16	Ddx23	DEAD box helicase 23	10782.2	13110	4.03275	4.11763	10783.2	13111	0.28199	13.5375
ENSMUSG00000003363.16	Pld3	phospholipase D family member 3	14760.2	3309.76	4.16912	3.51993	14761.2	3310.76	-2.15658	12.7712
ENSMUSG00000003378.10	Grik5	glutamate receptor, ionotropic, kainate 5 (gamma 2)	1144.67	3814.85	3.05906	3.58159	1145.67	3815.85	1.73581	11.0299
ENSMUSG00000003379.8	Cd79a	CD79A antigen (immunoglobulin-associated alpha)	11.0165	1.9948	1.07978	0.476367	12.0165	2.9948	-2.00449	2.5847
ENSMUSG00000003380.12	Rabac1	Rab acceptor 1 (prenylated)	3407.9	1286.86	3.53261	3.10987	3408.9	1287.86	-1.40432	11.0329
ENSMUSG00000003382.19	Etv3	ets variant 3	904.947	1529.69	2.9571	3.18489	905.947	1530.69	0.756683	10.2016
ENSMUSG00000003402.15	Prkcsh	protein kinase C substrate 80K-H	15198.3	14211.5	4.18182	4.15267	15199.3	14212.5	-0.0968435	13.8433
ENSMUSG00000003410.9	Elavl3	ELAV like RNA binding protein 3	4.0112	0	0.699941	0	5.0112	1	-2.32516	1.16258
ENSMUSG00000003411.11	Rab3b	RAB3B, member RAS oncogene family	11.5682	2.0757	1.09927	0.487944	12.5682	3.0757	-2.03079	2.63631
ENSMUSG00000003418.12	St8sia6	ST8 alpha-N-acetyl-neuraminide alpha-2,8-sialyltransferase 6	1.00274	0	0.301626	0	2.00274	1	-1.00198	0.500989
ENSMUSG00000003420.9	Fcgrt	Fc fragment of IgG receptor and transporter	3315.79	2577.94	3.52072	3.41144	3316.79	2578.94	-0.363012	11.5141
ENSMUSG00000003421.14	Nosip	nitric oxide synthase interacting protein	3730.27	2842.99	3.57186	3.45393	3731.27	2843.99	-0.391748	11.6696
ENSMUSG00000003423.16	Pih1d1	PIH1 domain containing 1	1449.08	1581.48	3.16139	3.19934	1450.08	1582.48	0.126053	10.5649
ENSMUSG00000003429.12	Rps11	ribosomal protein S11	24541.9	23008.5	4.38993	4.36191	24542.9	23009.5	-0.093072	14.5365
ENSMUSG00000003435.10	Supt5	suppressor of Ty 5, DSIF elongation factor subunit	32534.1	10347.6	4.51235	4.01488	32535.1	10348.6	-1.65256	14.1634
ENSMUSG00000003436.12	Dll3	delta like canonical Notch ligand 3	53.1123	2.99039	1.7333	0.601015	54.1123	3.99039	-3.76136	3.87721
ENSMUSG00000003437.15	Paf1	Paf1, RNA polymerase II complex component	8561.15	3110.67	3.93258	3.49299	8562.15	3111.67	-1.46028	12.3336
ENSMUSG00000003438.18	Timm50	translocase of inner mitochondrial membrane 50	10072.7	3772.94	4.00319	3.57679	10073.7	3773.94	-1.41645	12.5901
ENSMUSG00000003444.9	Med29	mediator complex subunit 29	2482.21	980.643	3.39501	2.99195	2483.21	981.643	-1.33894	10.6085
ENSMUSG00000003452.16	Bicd1	BICD cargo adaptor 1	650.372	4957.33	2.81383	3.69534	651.372	4958.33	2.9283	10.8115
ENSMUSG00000003458.13	Ncstn	nicastrin	19343.3	6326.12	4.28655	3.80121	19344.3	6327.12	-1.61229	13.4335
ENSMUSG00000003464.14	Pex19	peroxisomal biogenesis factor 19	9003.96	5049.49	3.95448	3.70333	9004.96	5050.49	-0.834297	12.7194
ENSMUSG00000003469.10	Phyhip	phytanoyl-CoA hydroxylase interacting protein	5414.76	131.568	3.73366	2.12244	5415.76	132.568	-5.35236	9.72677
ENSMUSG00000003476.17	Crhr2	corticotropin releasing hormone receptor 2	0	0	0	0	1	1	0	0
ENSMUSG00000003477.6	Inmt	indolethylamine N-methyltransferase	90.2524	0	1.96024	0	91.2524	1	-6.51179	3.2559
ENSMUSG00000003484.5	Cyp4f18	cytochrome P450, family 4, subfamily f, polypeptide 18	0	0	0	0	1	1	0	0
ENSMUSG00000003500.14	Impdh1	inosine monophosphate dehydrogenase 1	38107.3	5125.24	4.58102	3.7098	38108.3	5126.24	-2.89413	13.7708
ENSMUSG00000003505.16	Psg18	pregnancy specific beta-1-glycoprotein 18	0	0	0	0	1	1	0	0
ENSMUSG00000003518.14	Dusp3	dual specificity phosphatase 3 (vaccinia virus phosphatase VH1-related)	7310.15	4461.81	3.86399	3.64961	7311.15	4462.81	-0.712147	12.4798
ENSMUSG00000003526.13	Prodh	proline dehydrogenase	5.47124	43.2063	0.810988	1.64548	6.47124	44.2063	2.77214	4.08011
ENSMUSG00000003527.10	Ess2	ess-2 splicing factor	2308.34	2503.42	3.36349	3.39871	2309.34	2504.42	0.116996	11.2318
ENSMUSG00000003528.16	Slc25a1	solute carrier family 25 (mitochondrial carrier, citrate transporter), member 1	22081.1	6739.18	4.34404	3.82867	22082.1	6740.18	-1.71202	13.5746
ENSMUSG00000003531.16	Dgcr6	DiGeorge syndrome critical region gene 6	0	1528.02	0	3.18441	1	1529.02	10.5784	5.28919
ENSMUSG00000003534.18	Ddr1	discoidin domain receptor family, member 1	1715.84	17023.8	3.23473	4.23108	1716.84	17024.8	3.30981	12.4004
ENSMUSG00000003541.7	Ier3	immediate early response 3	1529.62	5031.09	3.18487	3.70175	1530.62	5032.09	1.71704	11.4384
ENSMUSG00000003545.4	Fosb	FBJ osteosarcoma oncogene B	68.3446	20.8712	1.84101	1.33987	69.3446	21.8712	-1.66475	5.28334
ENSMUSG00000003546.11	Klc4	kinesin light chain 4	1796.11	728.519	3.25458	2.86304	1797.11	729.519	-1.30066	10.1611
ENSMUSG00000003549.10	Ercc1	excision repair cross-complementing rodent repair deficiency, complementation group 1	1419.96	1299.85	3.15258	3.11423	1420.96	1300.85	-0.12741	10.4089
ENSMUSG00000003555.9	Cyp17a1	cytochrome P450, family 17, subfamily a, polypeptide 1	92822.6	0	4.96766	0	92823.6	1	-16.5022	8.2511
ENSMUSG00000003559.9	As3mt	arsenite methyltransferase	504.394	4.00042	2.70363	0.699007	505.394	5.00042	-6.65921	5.65166
ENSMUSG00000003573.16	Homer3	homer scaffolding protein 3	5262.43	4121.22	3.72127	3.61513	5263.43	4122.22	-0.35258	12.1855
ENSMUSG00000003575.14	Crtc1	CREB regulated transcription coactivator 1	4306.74	3004.15	3.63425	3.47787	4307.74	3005.15	-0.519493	11.813
ENSMUSG00000003581.15	Rnf215	ring finger protein 215	1664.02	932.269	3.22142	2.97001	1665.02	933.269	-0.835179	10.2837
ENSMUSG00000003585.14	Sec14l2	SEC14-like lipid binding 2	1065.26	10.9646	3.02786	1.0779	1066.26	11.9646	-6.47764	6.81952
ENSMUSG00000003604.15	Aven	apoptosis, caspase activation inhibitor	418.049	555.325	2.62226	2.74533	419.049	556.325	0.408808	8.91538
ENSMUSG00000003617.17	Cp	ceruloplasmin	20.9579	1469.96	1.34159	3.1676	21.9579	1470.96	6.06588	7.48961
ENSMUSG00000003623.5	Crot	carnitine O-octanoyltransferase	18603	2569.47	4.26961	3.41001	18604	2570.47	-2.85551	12.7556
ENSMUSG00000003644.18	Rps6ka1	ribosomal protein S6 kinase polypeptide 1	3.66665	2910.96	0.669005	3.46419	4.66665	2911.96	9.28539	6.86508
ENSMUSG00000003657.10	Calb2	calbindin 2	0	0	0	0	1	1	0	0
ENSMUSG00000003660.11	Snrnp200	small nuclear ribonucleoprotein 200 (U5)	14823.7	19450.8	4.17099	4.28896	14824.7	19451.8	0.391902	14.0517
ENSMUSG00000003662.11	Ciao1	cytosolic iron-sulfur protein assembly 1	3374.35	2075.46	3.52832	3.31732	3375.35	2076.46	-0.700907	11.3704
ENSMUSG00000003665.8	Has1	hyaluronan synthase 1	0	0	0	0	1	1	0	0
ENSMUSG00000003680.17	Taf6l	TATA-box binding protein associated factor 6 like	1536.38	1793.06	3.18678	3.25384	1537.38	1794.06	0.222761	10.6976
ENSMUSG00000003721.15	Insig2	insulin induced gene 2	3712.71	3630.19	3.56981	3.56005	3713.71	3631.19	-0.0324203	11.8424
ENSMUSG00000003731.14	Kpna6	karyopherin subunit alpha 6	11702.3	6965.4	4.06831	3.84301	11703.3	6966.4	-0.748436	13.1404
ENSMUSG00000003746.17	Man1a	mannosidase 1, alpha	4.63869	18652.4	0.751178	4.27076	5.63869	18653.4	11.6918	8.34126
ENSMUSG00000003752.10	Itpkc	inositol 1,4,5-trisphosphate 3-kinase C	623.405	591.009	2.79547	2.77233	624.405	592.009	-0.0768649	9.24791
ENSMUSG00000003762.14	Coq8b	coenzyme Q8B	1478.34	877.229	3.17007	2.94361	1479.34	878.229	-0.752281	10.1546
ENSMUSG00000003778.15	Brd8	bromodomain containing 8	3942.53	4793.77	3.59589	3.68077	3943.53	4794.77	0.281974	12.0863
ENSMUSG00000003779.17	Kif20a	kinesin family member 20A	11738.2	18496.4	4.06964	4.26711	11739.2	18497.4	0.655993	13.847
ENSMUSG00000003808.19	Farsa	phenylalanyl-tRNA synthetase, alpha subunit	5560.31	6531.62	3.74518	3.81509	5561.31	6532.62	0.232235	12.5573
ENSMUSG00000003809.15	Gcdh	glutaryl-Coenzyme A dehydrogenase	4619.17	1658.14	3.66466	3.21988	4620.17	1659.14	-1.47751	11.435
ENSMUSG00000003810.15	Mast2	microtubule associated serine/threonine kinase 2	15403.1	9414.75	4.18764	3.97386	15404.1	9415.75	-0.710164	13.5559
ENSMUSG00000003812.14	Dnase2a	deoxyribonuclease II alpha	953.424	508.116	2.97974	2.70682	954.424	509.116	-0.906637	9.44517
ENSMUSG00000003813.16	Rad23a	RAD23 homolog A, nucleotide excision repair protein	8722.68	6018.04	3.9407	3.77953	8723.68	6019.04	-0.535405	12.823
ENSMUSG00000003814.9	Calr	calreticulin	189726	127864	5.27813	5.10675	189727	127865	-0.569307	17.2489
ENSMUSG00000003824.13	Syce2	synaptonemal complex central element protein 2	1763.93	247.432	3.24673	2.39521	1764.93	248.432	-2.82869	9.37105
ENSMUSG00000003847.17	Nfat5	nuclear factor of activated T cells 5	17212.6	13787.4	4.23587	4.13952	17213.6	13788.4	-0.320086	13.9112
ENSMUSG00000003848.15	Nob1	NIN1/RPN12 binding protein 1 homolog	4707.89	4237.19	3.67292	3.62718	4708.89	4238.19	-0.151937	12.1252
ENSMUSG00000003849.9	Nqo1	NAD(P)H dehydrogenase, quinone 1	4327.88	2484.29	3.63638	3.39538	4328.88	2485.29	-0.80058	11.6795
ENSMUSG00000003863.19	Ppfia3	protein tyrosine phosphatase, receptor type, f polypeptide (PTPRF), interacting protein (liprin), alpha 3	771.527	197.39	2.88791	2.29752	772.527	198.39	-1.96125	8.61282
ENSMUSG00000003865.17	Gys1	glycogen synthase 1, muscle	18038.9	6343.2	4.25623	3.80238	18039.9	6344.2	-1.50768	13.3851
ENSMUSG00000003868.15	Ruvbl2	RuvB-like AAA ATPase 2	7672.71	8253.81	3.88501	3.91671	7673.71	8254.81	0.105311	12.9584
ENSMUSG00000003872.10	Lin7b	lin-7 homolog B, crumbs cell polarity complex component	94.2637	0	1.97893	0	95.2637	1	-6.57385	3.28693
ENSMUSG00000003873.12	Bax	BCL2-associated X protein	2163.33	2608.72	3.33532	3.41659	2164.33	2609.72	0.269971	11.2147
ENSMUSG00000003882.6	Il7r	interleukin 7 receptor	0	16.9337	0	1.25367	1	17.9337	4.1646	2.0823
ENSMUSG00000003923.15	Tfam	transcription factor A, mitochondrial	6853.33	6246.21	3.83597	3.79569	6854.33	6247.21	-0.133804	12.6759
ENSMUSG00000003929.12	Zfp81	zinc finger protein 81	1381.51	2582.56	3.14067	3.41222	1382.51	2583.56	0.902073	10.8841
ENSMUSG00000003934.6	Efnb3	ephrin B3	23.0517	51.8259	1.38115	1.72285	24.0517	52.8259	1.13511	5.15562
ENSMUSG00000003948.18	Mmd	monocyte to macrophage differentiation-associated	1071.85	19925.8	3.03054	4.29944	1072.85	19926.8	4.21518	12.1748
ENSMUSG00000003949.17	Hlf	hepatic leukemia factor	4114.25	744.314	3.6144	2.87234	4115.25	745.314	-2.46506	10.7742
ENSMUSG00000003955.9	Fam162a	family with sequence similarity 162, member A	18520.9	5744.33	4.26769	3.75931	18521.9	5745.33	-1.68877	13.3326
ENSMUSG00000003970.10	Rpl8	ribosomal protein L8	39364.8	74410.9	4.59512	4.87164	39365.8	74411.9	0.918592	15.724
ENSMUSG00000003974.7	Grm3	glutamate receptor, metabotropic 3	0	0	0	0	1	1	0	0
ENSMUSG00000003992.16	Ssbp2	single-stranded DNA binding protein 2	1816.54	4416.84	3.25948	3.64521	1817.54	4417.84	1.28136	11.4684
ENSMUSG00000004018.10	Fancl	Fanconi anemia, complementation group L	1267.46	2639.3	3.10328	3.42165	1268.46	2640.3	1.05762	10.8377
ENSMUSG00000004031.14	Brinp2	bone morphogenic protein/retinoic acid inducible neural-specific 2	0	0	0	0	1	1	0	0
ENSMUSG00000004032.11	Gstm5	glutathione S-transferase, mu 5	4092.81	575.544	3.61213	2.76083	4093.81	576.544	-2.82794	10.5853
ENSMUSG00000004035.13	Gstm7	glutathione S-transferase, mu 7	10987.4	14.4387	4.04093	1.18861	10988.4	15.4387	-9.47522	8.68609
ENSMUSG00000004038.10	Gstm3	glutathione S-transferase, mu 3	304.843	0	2.4855	0	305.843	1	-8.25665	4.12832
ENSMUSG00000004040.17	Stat3	signal transducer and activator of transcription 3	3888.19	18749.4	3.58986	4.27301	3889.19	18750.4	2.26938	13.0599
ENSMUSG00000004043.15	Stat5a	signal transducer and activator of transcription 5A	13215	1784.07	4.1211	3.25166	13216	1785.07	-2.88823	12.2459
ENSMUSG00000004044.10	Cavin1	caveolae associated 1	16535.9	63352	4.21846	4.80177	16536.9	63353	1.93772	14.9823
ENSMUSG00000004054.10	Map3k11	mitogen-activated protein kinase kinase kinase 11	3160.42	3858.63	3.49988	3.58655	3161.42	3859.63	0.287888	11.7703
ENSMUSG00000004056.17	Akt2	thymoma viral proto-oncogene 2	12312.6	10370.3	4.09038	4.01583	12313.6	10371.3	-0.247649	13.4641
ENSMUSG00000004069.18	Dnaja3	DnaJ heat shock protein family (Hsp40) member A3	13346.2	7079.9	4.12539	3.85009	13347.2	7080.9	-0.914532	13.247
ENSMUSG00000004070.16	Hmox2	heme oxygenase 2	2705.55	3994.95	3.43242	3.60162	2706.55	3995.95	0.562082	11.6833
ENSMUSG00000004071.14	Cdip1	cell death inducing Trp53 target 1	11872.9	2882.23	4.07459	3.45988	11873.9	2883.23	-2.04204	12.5145
ENSMUSG00000004085.15	Map3k20	mitogen-activated protein kinase kinase kinase 20	285.408	4425.98	2.45698	3.64611	286.408	4426.98	3.95018	10.137
ENSMUSG00000004096.10	Cwc15	CWC15 spliceosome-associated protein	6140.21	4309.52	3.78825	3.63453	6141.21	4310.52	-0.510659	12.329
ENSMUSG00000004098.8	Col5a3	collagen, type V, alpha 3	16.0405	43.8408	1.23148	1.65167	17.0405	44.8408	1.39585	4.78882
ENSMUSG00000004099.17	Dnmt1	DNA methyltransferase 1	18973.3	23034.6	4.27817	4.3624	18974.3	23035.6	0.279822	14.3517
ENSMUSG00000004100.13	Ppan	peter pan homolog	1748.95	3933	3.24302	3.59483	1749.95	3934	1.16869	11.3574
ENSMUSG00000004105.9	Angptl2	angiopoietin-like 2	316.719	1497.93	2.50204	3.17578	317.719	1498.93	2.23811	9.43066
ENSMUSG00000004110.19	Cacna1e	calcium channel, voltage-dependent, R type, alpha 1E subunit	2.00549	0	0.477915	0	3.00549	1	-1.5876	0.793799
ENSMUSG00000004113.20	Cacna1b	calcium channel, voltage-dependent, N type, alpha 1B subunit	1.00296	0	0.301672	0	2.00296	1	-1.00213	0.501067
ENSMUSG00000004127.13	Trmt10a	tRNA methyltransferase 10A	948.058	1718.35	2.97729	3.23537	949.058	1719.35	0.857298	10.319
ENSMUSG00000004151.18	Etv1	ets variant 1	0	0	0	0	1	1	0	0
ENSMUSG00000004187.12	Kifc2	kinesin family member C2	660.9	57.4208	2.82079	1.76657	661.9	58.4208	-3.50206	7.61944
ENSMUSG00000004207.16	Psap	prosaposin	146161	69216.8	5.16483	4.84022	146162	69217.8	-1.07835	16.618
ENSMUSG00000004221.17	Ikbkg	inhibitor of kappaB kinase gamma	4608.81	2857.36	3.66368	3.45612	4609.81	2858.36	-0.68952	11.8257
ENSMUSG00000004231.17	Pax2	paired box 2	0	0	0	0	1	1	0	0
ENSMUSG00000004233.15	Wars2	tryptophanyl tRNA synthetase 2 (mitochondrial)	1119.67	986.75	3.04948	2.99465	1120.67	987.75	-0.182144	10.0391
ENSMUSG00000004263.16	Atn1	atrophin 1	11912.1	20946.1	4.07603	4.32112	11913.1	20947.1	0.814198	13.9474
ENSMUSG00000004264.18	Phb2	prohibitin 2	14613.6	15990.8	4.16479	4.2039	14614.6	15991.8	0.129917	13.9001
ENSMUSG00000004266.16	Ptpn6	protein tyrosine phosphatase, non-receptor type 6	1.00329	479.899	0.301743	2.68205	2.00329	480.899	7.90722	4.95598
ENSMUSG00000004267.17	Eno2	enolase 2, gamma neuronal	0	1499.13	0	3.17613	1	1500.13	10.5509	5.27544
ENSMUSG00000004268.12	Emg1	EMG1 N1-specific pseudouridine methyltransferase	2895.51	3348.4	3.46187	3.52497	2896.51	3349.4	0.209587	11.6049
ENSMUSG00000004270.14	Lpcat3	lysophosphatidylcholine acyltransferase 3	24348.9	7359.04	4.3865	3.86688	24349.9	7360.04	-1.72613	13.7086
ENSMUSG00000004285.13	Atp6v1f	ATPase, H+ transporting, lysosomal V1 subunit F	6082.12	2418.05	3.78413	3.38364	6083.12	2419.05	-1.33037	11.9054
ENSMUSG00000004296.15	Il12b	interleukin 12b	0	0	0	0	1	1	0	0
ENSMUSG00000004317.15	Clcn5	chloride channel, voltage-sensitive 5	3495.07	16874.4	3.54358	4.22725	3496.07	16875.4	2.27112	12.9071
ENSMUSG00000004319.16	Clcn3	chloride channel, voltage-sensitive 3	18266.4	4969.05	4.26168	3.69636	18267.4	4970.05	-1.87794	13.218
ENSMUSG00000004328.16	Hif3a	hypoxia inducible factor 3, alpha subunit	162.411	3.98537	2.21328	0.697697	163.411	4.98537	-5.03466	4.83503
ENSMUSG00000004341.9	Gpx6	glutathione peroxidase 6	0	0	0	0	1	1	0	0
ENSMUSG00000004344.13	Gpx5	glutathione peroxidase 5	1.00283	0	0.301645	0	2.00283	1	-1.00204	0.501021
ENSMUSG00000004347.18	Pde1c	phosphodiesterase 1C	0	0.996199	0	0.300204	1	1.9962	0.997256	0.498628
ENSMUSG00000004356.9	Utp20	UTP20 small subunit processome component	6661.35	13172	3.82363	4.11968	6662.35	13173	0.98348	13.1936
ENSMUSG00000004359.17	Spic	Spi-C transcription factor (Spi-1/PU.1 related)	0	0	0	0	1	1	0	0
ENSMUSG00000004360.10	9330159F19Rik	RIKEN cDNA 9330159F19 gene	1.00287	0	0.301652	0	2.00287	1	-1.00207	0.501033
ENSMUSG00000004364.15	Cul3	cullin 3	19560.8	12424	4.29141	4.0943	19561.8	12425	-0.654787	13.9284
ENSMUSG00000004366.5	Sst	somatostatin	0	0	0	0	1	1	0	0
ENSMUSG00000004371.16	Il11	interleukin 11	17.0317	51.846	1.25604	1.72301	18.0317	52.846	1.55126	4.94809
ENSMUSG00000004383.19	Large1	LARGE xylosyl- and glucuronyltransferase 1	5108.22	5121.76	3.70836	3.7095	5109.22	5122.76	0.00381826	12.3208
ENSMUSG00000004393.11	Ddx56	DEAD box helicase 56	3482.49	7151.72	3.54201	3.85447	3483.49	7152.72	1.03796	12.2853
ENSMUSG00000004394.13	Tmed4	transmembrane p24 trafficking protein 4	9334.61	5044.87	3.97014	3.70294	9335.61	5045.87	-0.887641	12.7447
ENSMUSG00000004415.16	Col26a1	collagen, type XXVI, alpha 1	0	0	0	0	1	1	0	0
ENSMUSG00000004446.13	Bid	BH3 interacting domain death agonist	1038.05	2576.06	3.01663	3.41112	1039.05	2577.06	1.31047	10.6763
ENSMUSG00000004451.15	Ralb	v-ral simian leukemia viral oncogene B	5572.2	4018.45	3.7461	3.60417	5573.2	4019.45	-0.471506	12.2085
ENSMUSG00000004455.17	Ppp1cc	protein phosphatase 1 catalytic subunit gamma	68608.2	19602.4	4.83638	4.29233	68609.2	19603.4	-1.8073	15.1625
ENSMUSG00000004460.18	Dnajb11	DnaJ heat shock protein family (Hsp40) member B11	9381.19	11188.4	3.9723	4.04881	9382.19	11189.4	0.254141	13.3228
ENSMUSG00000004462.8	Tbccd1	TBCC domain containing 1	2224.52	2592.61	3.34743	3.41391	2225.52	2593.61	0.220818	11.2303
ENSMUSG00000004473.11	Clec11a	C-type lectin domain family 11, member a	0	5668.8	0	3.75357	1	5669.8	12.4691	6.23454
ENSMUSG00000004500.10	Zfp324	zinc finger protein 324	2030.86	798.198	3.30789	2.90265	2031.86	799.198	-1.34618	10.3155
ENSMUSG00000004508.7	Gab2	growth factor receptor bound protein 2-associated protein 2	7455.65	1526.16	3.87254	3.18388	7456.65	1527.16	-2.28768	11.7205
ENSMUSG00000004530.13	Coro1c	coronin, actin binding protein 1C	2298.27	29051.9	3.36159	4.46319	2299.27	29052.9	3.65943	12.9967
ENSMUSG00000004535.13	Tax1bp1	Tax1 (human T cell leukemia virus type I) binding protein 1	23275.6	18981.9	4.36692	4.27836	23276.6	18982.9	-0.29418	14.3595
ENSMUSG00000004540.8	Psg17	pregnancy specific beta-1-glycoprotein 17	0	24.9025	0	1.41334	1	25.9025	4.69502	2.34751
ENSMUSG00000004542.16	Psg19	pregnancy specific beta-1-glycoprotein 19	0	4.98047	0	0.776736	1	5.98047	2.58026	1.29013
ENSMUSG00000004552.17	Ctse	cathepsin E	0	0.996087	0	0.300179	1	1.99609	0.997175	0.498587
ENSMUSG00000004558.16	Ndrg2	N-myc downstream regulated gene 2	18884.6	632.933	4.27613	2.80204	18885.6	633.933	-4.89681	11.7566
ENSMUSG00000004561.15	Mettl17	methyltransferase like 17	1140.76	457.208	3.05757	2.66106	1141.76	458.208	-1.31718	9.49845
ENSMUSG00000004562.17	Arhgef40	Rho guanine nucleotide exchange factor 40	703.624	2918.6	2.84796	3.46532	704.624	2919.6	2.05085	10.4861
ENSMUSG00000004565.16	Pnpla6	patatin-like phospholipase domain containing 6	2683.04	3279.42	3.42879	3.51593	2684.04	3280.42	0.289473	11.5349
ENSMUSG00000004567.17	Mcoln1	mucolipin 1	3080.9	1404.75	3.48882	3.14791	3081.9	1405.75	-1.13249	11.0234
ENSMUSG00000004568.14	Arhgef18	Rho/Rac guanine nucleotide exchange factor 18	9161.32	4669.92	3.96201	3.6694	9162.32	4670.92	-0.972006	12.6755
ENSMUSG00000004591.17	Pkn2	protein kinase N2	25218	14435.2	4.40173	4.15945	25219	14436.2	-0.804822	14.2198
ENSMUSG00000004609.12	Cd33	CD33 molecule	0	8.96491	0	0.998473	1	9.96491	3.31686	1.65843
ENSMUSG00000004610.5	Etfb	electron transferring flavoprotein, beta polypeptide	20282.2	4433.85	4.30714	3.64688	20283.2	4434.85	-2.19333	13.2113
ENSMUSG00000004612.10	Nkg7	natural killer cell group 7 sequence	0	4.98051	0	0.776738	1	5.98051	2.58027	1.29013
ENSMUSG00000004626.15	Stxbp2	syntaxin binding protein 2	4095.96	11240.9	3.61246	4.05084	4096.96	11241.9	1.45626	12.7285
ENSMUSG00000004630.19	Pcp2	Purkinje cell protein 2 (L7)	0	0	0	0	1	1	0	0
ENSMUSG00000004631.16	Sgce	sarcoglycan, epsilon	1.04965	1623.92	0.31168	3.21083	2.04965	1624.92	9.63078	5.85077
ENSMUSG00000004633.18	Chn2	chimerin 2	0	1397.53	0	3.14567	1	1398.53	10.4497	5.22485
ENSMUSG00000004637.16	Wwox	WW domain-containing oxidoreductase	2048.33	395.779	3.31161	2.59855	2049.33	396.779	-2.36875	9.81657
ENSMUSG00000004642.14	Slbp	stem-loop binding protein	13148.8	7290.82	4.11892	3.86284	13149.8	7291.82	-0.850685	13.2574
ENSMUSG00000004651.7	Tyr	tyrosinase	0	0	0	0	1	1	0	0
ENSMUSG00000004654.7	Ghrhr	growth hormone releasing hormone receptor	11.0308	0	1.0803	0	12.0308	1	-3.58867	1.79433
ENSMUSG00000004655.6	Aqp1	aquaporin 1	133.282	1724.43	2.12802	3.2369	134.282	1725.43	3.68361	8.91093
ENSMUSG00000004661.16	Arid3b	AT-rich interaction domain 3B	393.179	108.286	2.59569	2.03856	394.179	109.286	-1.85074	7.69733
ENSMUSG00000004665.11	Cnn2	calponin 2	569.485	18941.7	2.75624	4.27744	570.485	18942.7	5.05331	11.6827
ENSMUSG00000004667.19	Polr2e	polymerase (RNA) II (DNA directed) polypeptide E	4320.71	4160.85	3.63566	3.61929	4321.71	4161.85	-0.0543777	12.0502
ENSMUSG00000004668.15	Abca13	ATP-binding cassette, sub-family A member 13	0	59.766	0	1.78366	1	60.766	5.92519	2.9626
ENSMUSG00000004677.19	Myo9b	myosin IXb	6382.73	12591	3.80507	4.1001	6383.73	12592	0.980037	13.1302
ENSMUSG00000004698.12	Hdac9	histone deacetylase 9	2.45401	11.5819	0.538324	1.09974	3.45401	12.5819	1.865	2.72077
ENSMUSG00000004707.15	Ly9	lymphocyte antigen 9	0	0	0	0	1	1	0	0
ENSMUSG00000004709.15	Cd244a	CD244 molecule A	119.334	0	2.08039	0	120.334	1	-6.9109	3.45545
ENSMUSG00000004730.16	Adgre1	adhesion G protein-coupled receptor E1	0	0	0	0	1	1	0	0
ENSMUSG00000004748.6	Mtfp1	mitochondrial fission process 1	3128.54	130.665	3.49548	2.11947	3129.54	131.665	-4.57101	9.32623
ENSMUSG00000004768.15	Rab23	RAB23, member RAS oncogene family	859.797	2506.97	2.9349	3.39932	860.797	2507.97	1.54277	10.5209
ENSMUSG00000004771.13	Rab11a	RAB11A, member RAS oncogene family	9652.64	5558.99	3.98469	3.74507	9653.64	5559.99	-0.795991	12.8389
ENSMUSG00000004788.12	Eif2b2	eukaryotic translation initiation factor 2B, subunit 2 beta	2834.63	2640.75	3.45265	3.42189	2835.63	2641.75	-0.102176	11.4184
ENSMUSG00000004789.11	Dlst	dihydrolipoamide S-succinyltransferase	17225.1	12033.7	4.23619	4.08043	17226.1	12034.7	-0.517398	13.8136
ENSMUSG00000004791.8	Pgf	placental growth factor	0	57.7738	0	1.76918	1	58.7738	5.8771	2.93855
ENSMUSG00000004798.15	Ulk2	unc-51 like kinase 2	2157.39	3094.82	3.33413	3.49078	2158.39	3095.82	0.520365	11.3359
ENSMUSG00000004814.11	Ccl24	C-C motif chemokine ligand 24	0	11.9532	0	1.11238	1	12.9532	3.69524	1.84762
ENSMUSG00000004815.13	Dgkq	diacylglycerol kinase, theta	1126.76	753.316	3.05222	2.87755	1127.76	754.316	-0.580216	9.84913
ENSMUSG00000004821.2	Tmed11	transmembrane p24 trafficking protein 11	0	0	0	0	1	1	0	0
ENSMUSG00000004837.3	Grap	GRB2-related adaptor protein	3.00502	1.99445	0.602604	0.476318	4.00502	2.99445	-0.419516	1.79205
ENSMUSG00000004842.20	Pou1f1	POU domain, class 1, transcription factor 1	0	0	0	0	1	1	0	0
ENSMUSG00000004843.8	Chmp2b	charged multivesicular body protein 2B	5512.21	3409.76	3.7414	3.53285	5513.21	3410.76	-0.692798	12.0823
ENSMUSG00000004846.11	Plod3	procollagen-lysine, 2-oxoglutarate 5-dioxygenase 3	5854.23	6401.39	3.76754	3.80634	5855.23	6402.39	0.128885	12.58
ENSMUSG00000004849.15	Ap1s1	adaptor protein complex AP-1, sigma 1	4617.4	4899.77	3.66449	3.69026	4618.4	4900.77	0.0856152	12.216
ENSMUSG00000004864.14	Mapk13	mitogen-activated protein kinase 13	19.0532	0	1.30218	0	20.0532	1	-4.32576	2.16288
ENSMUSG00000004865.17	Srpk1	serine/arginine-rich protein specific kinase 1	9857.81	11177.4	3.99382	4.04838	9858.81	11178.4	0.181231	13.3578
ENSMUSG00000004872.16	Pax3	paired box 3	1.06185	4925.67	0.314257	3.69255	2.06185	4926.67	11.2225	6.65517
ENSMUSG00000004880.12	Lbr	lamin B receptor	7064.23	10634.7	3.84913	4.02677	7065.23	10635.7	0.590108	13.0816
ENSMUSG00000004885.6	Crabp2	cellular retinoic acid binding protein II	40.0243	34.9402	1.61304	1.55558	41.0243	35.9402	-0.19088	5.26297
ENSMUSG00000004891.17	Nes	nestin	2.02685	77.8776	0.480991	1.89695	3.02685	78.8776	4.70373	3.94968
ENSMUSG00000004892.14	Bcan	brevican	16.0358	0.9967	1.23136	0.300313	17.0358	1.9967	-3.09288	2.54406
ENSMUSG00000004894.11	Hapln2	hyaluronan and proteoglycan link protein 2	1.00283	0	0.301644	0	2.00283	1	-1.00204	0.501019
ENSMUSG00000004895.10	Prcc	papillary renal cell carcinoma (translocation-associated)	4619.92	4112.48	3.66473	3.61421	4620.92	4113.48	-0.167822	12.0901
ENSMUSG00000004896.17	Mettl25b	methyltransferase like 25B	719.99	488.496	2.85793	2.68975	720.99	489.496	-0.558681	9.2145
ENSMUSG00000004897.18	Hdgf	heparin binding growth factor	28085	44679.2	4.44849	4.65012	28086	44680.2	0.669788	15.1125
ENSMUSG00000004902.8	Slc25a18	solute carrier family 25 (mitochondrial carrier), member 18	794.221	0	2.90049	0	795.221	1	-9.63521	4.81761
ENSMUSG00000004929.13	Thop1	thimet oligopeptidase 1	8156.7	5880.69	3.91157	3.7695	8157.7	5881.69	-0.471932	12.758
ENSMUSG00000004931.12	Apba3	amyloid beta precursor protein binding family A member 3	3509.65	3079.5	3.54539	3.48862	3510.65	3080.5	-0.188572	11.6832
ENSMUSG00000004933.18	Matk	megakaryocyte-associated tyrosine kinase	0.916387	1.09978	0.282483	0.322174	1.91639	2.09978	0.131851	1.00431
ENSMUSG00000004934.15	Pias4	protein inhibitor of activated STAT 4	2975.25	2558.77	3.47367	3.4082	2976.25	2559.77	-0.217482	11.4305
ENSMUSG00000004936.9	Map2k1	mitogen-activated protein kinase kinase 1	9287.13	9493.87	3.96793	3.97749	9288.13	9494.87	0.0317588	13.1971
ENSMUSG00000004937.7	Sgta	small glutamine-rich tetratricopeptide repeat (TPR)-containing, alpha	7394.34	8514.18	3.86896	3.93019	7395.34	8515.18	0.203421	12.9541
ENSMUSG00000004939.8	Nmrk2	nicotinamide riboside kinase 2	0	0	0	0	1	1	0	0
ENSMUSG00000004945.16	Tmem242	transmembrane protein 242	3123.54	1808.11	3.49479	3.25747	3124.54	1809.11	-0.78836	11.2152
ENSMUSG00000004947.16	Dtx2	deltex 2, E3 ubiquitin ligase	977.355	2570.18	2.9905	3.41013	978.355	2571.18	1.394	10.6312
ENSMUSG00000004948.13	Zp3	zona pellucida glycoprotein 3	2.0027	1.99508	0.477512	0.476408	3.0027	2.99508	-0.00366765	1.58443
ENSMUSG00000004951.11	Hspb1	heat shock protein 1	278.78	0	2.44682	0	279.78	1	-8.12815	4.06407
ENSMUSG00000004952.14	Rasa4	RAS p21 protein activator 4	123.27	267.118	2.09437	2.42833	124.27	268.118	1.10939	7.51203
ENSMUSG00000004961.8	Syt5	synaptotagmin V	0	0	0	0	1	1	0	0
ENSMUSG00000004980.17	Hnrnpa2b1	heterogeneous nuclear ribonucleoprotein A2/B1	80998.1	102397	4.90848	5.01029	80999.1	102398	0.338205	16.4747
ENSMUSG00000004988.10	Fxyd4	FXYD domain-containing ion transport regulator 4	0	0	0	0	1	1	0	0
ENSMUSG00000004994.13	Yju2b	YJU2 splicing factor homolog B	828.444	653.847	2.91879	2.81614	829.444	654.847	-0.340987	9.52551
ENSMUSG00000004996.10	Mri1	methylthioribose-1-phosphate isomerase 1	2172.71	1368.51	3.3372	3.13657	2173.71	1369.51	-0.666499	10.7527
ENSMUSG00000005034.16	Prkacb	protein kinase, cAMP dependent, catalytic, beta	11345.4	9278.41	4.05486	3.96752	11346.4	9279.41	-0.29013	13.3249
ENSMUSG00000005043.14	Sgsh	N-sulfoglucosamine sulfohydrolase (sulfamidase)	3180.63	882.897	3.50265	2.9464	3181.63	883.897	-1.84781	10.7116
ENSMUSG00000005045.17	Chd5	chromodomain helicase DNA binding protein 5	38.874	80.0992	1.60069	1.90902	39.874	81.0992	1.02424	5.8295
ENSMUSG00000005054.8	Cstb	cystatin B	6138.66	8262.5	3.78814	3.91716	6139.66	8263.5	0.428594	12.7982
ENSMUSG00000005057.14	Sh2b2	SH2B adaptor protein 2	87.7778	587.117	1.9483	2.76946	88.7778	588.117	2.72783	7.83604
ENSMUSG00000005069.13	Pex5	peroxisomal biogenesis factor 5	6036.12	5909.48	3.78083	3.77162	6037.12	5910.48	-0.0305839	12.5444
ENSMUSG00000005078.17	Jkamp	JNK1/MAPK8-associated membrane protein	5093.9	1793.35	3.70714	3.25391	5094.9	1794.35	-1.50559	11.562
ENSMUSG00000005087.18	Cd44	CD44 antigen	9073.1	6466.44	3.9578	3.81073	9074.1	6467.44	-0.488561	12.9033
ENSMUSG00000005089.16	Slc1a2	solute carrier family 1 (glial high affinity glutamate transporter), member 2	99.4766	5.74535	2.00206	0.829004	100.477	6.74535	-3.89682	4.7023
ENSMUSG00000005102.14	Eif2ak4	eukaryotic translation initiation factor 2 alpha kinase 4	1810.33	5557.26	3.258	3.74494	1811.33	5558.26	1.61759	11.6316
ENSMUSG00000005103.13	Wdr1	WD repeat domain 1	11404.4	39644.6	4.05711	4.59819	11405.4	39645.6	1.79744	14.3761
ENSMUSG00000005107.14	Slc2a9	solute carrier family 2 (facilitated glucose transporter), member 9	77.1783	10.9624	1.89309	1.07782	78.1783	11.9624	-2.70826	4.93457
ENSMUSG00000005124.11	Ccn4	cellular communication network factor 4	6.01212	37553.4	0.845849	4.57466	7.01212	37554.4	12.3868	9.00327
ENSMUSG00000005125.14	Ndrg1	N-myc downstream regulated gene 1	2544.55	19072.1	3.40578	4.28042	2545.55	19073.1	2.90549	12.7665
ENSMUSG00000005131.5	4930550C14Rik	RIKEN cDNA 4930550C14 gene	0	1.99219	0	0.475989	1	2.99219	1.5812	0.790601
ENSMUSG00000005142.11	Man2b1	mannosidase 2, alpha B1	18795	12917.4	4.27406	4.11121	18796	12918.4	-0.541	13.9276
ENSMUSG00000005148.9	Klf5	Kruppel-like transcription factor 5	755.895	1050.2	2.87904	3.02168	756.895	1051.2	0.473866	9.80088
ENSMUSG00000005150.17	Wdr83	WD repeat domain containing 83	1316.63	906.875	3.11979	2.95803	1317.63	907.875	-0.537375	10.095
ENSMUSG00000005161.16	Prdx2	peroxiredoxin 2	20485.6	15210.9	4.31147	4.18218	20486.6	15211.9	-0.429481	14.1077
ENSMUSG00000005198.16	Polr2a	polymerase (RNA) II (DNA directed) polypeptide A	19236.6	26526	4.28415	4.42369	19237.6	26527	0.463535	14.4634
ENSMUSG00000005202.3	Shbg	sex hormone binding globulin	9.01316	0.997413	1.00057	0.300468	10.0132	1.99741	-2.32569	2.16098
ENSMUSG00000005204.13	Senp3	SUMO/sentrin specific peptidase 3	3922.8	12030.4	3.59371	4.08032	3923.8	12031.4	1.61649	12.7463
ENSMUSG00000005220.11	Corin	corin, serine peptidase	4.00974	13.9506	0.699815	1.17466	5.00974	14.9506	1.5774	3.11343
ENSMUSG00000005225.16	Plekha8	pleckstrin homology domain containing, family A (phosphoinositide binding specific) member 8	6533.19	2984.65	3.81519	3.47504	6534.19	2985.65	-1.12996	12.1088
ENSMUSG00000005232.12	G6pc2	glucose-6-phosphatase, catalytic, 2	0	1.99217	0	0.475986	1	2.99217	1.58119	0.790595
ENSMUSG00000005233.17	Spc25	SPC25, NDC80 kinetochore complex component, homolog (S. cerevisiae)	4302.82	3482.17	3.63385	3.54197	4303.82	3483.17	-0.305219	11.9188
ENSMUSG00000005237.15	Dnah2	dynein, axonemal, heavy chain 2	1361.43	1.9944	3.13432	0.47631	1362.43	2.9944	-8.82971	5.99712
ENSMUSG00000005251.16	Ripk4	receptor-interacting serine-threonine kinase 4	1.00229	0.996605	0.301527	0.300292	2.00229	1.99661	-0.00410035	0.999599
ENSMUSG00000005262.14	Ufd1	ubiquitin recognition factor in ER-associated degradation 1	6891.71	3765.87	3.83839	3.57598	6892.71	3766.87	-0.871707	12.315
ENSMUSG00000005267.14	Zfp287	zinc finger protein 287	0	402.424	0	2.60576	1	403.424	8.65615	4.32808
ENSMUSG00000005268.21	Prlr	prolactin receptor	52942.1	0	4.72381	0	52943.1	1	-15.6922	7.84608
ENSMUSG00000005299.7	Letm1	leucine zipper-EF-hand containing transmembrane protein 1	8526.68	3730.91	3.93083	3.57193	8527.68	3731.91	-1.19224	12.4618
ENSMUSG00000005312.16	Ubqln1	ubiquilin 1	15761.4	13845.3	4.19762	4.14134	15762.4	13846.3	-0.186985	13.8507
ENSMUSG00000005320.10	Fgfr4	fibroblast growth factor receptor 4	658.843	0	2.81944	0	659.843	1	-9.36598	4.68299
ENSMUSG00000005338.15	Cadm3	cell adhesion molecule 3	0	0	0	0	1	1	0	0
ENSMUSG00000005339.11	Fcer1a	Fc receptor, IgE, high affinity I, alpha polypeptide	0	0	0	0	1	1	0	0
ENSMUSG00000005354.17	Txn2	thioredoxin 2	9280.08	8700.41	3.9676	3.93959	9281.08	8701.41	-0.0930433	13.1336
ENSMUSG00000005355.10	Casp14	caspase 14	0	119.532	0	2.0811	1	120.532	6.91327	3.45664
ENSMUSG00000005357.10	Slc1a6	solute carrier family 1 (high affinity aspartate/glutamate transporter), member 6	0	3.9844	0	0.697613	1	4.9844	2.31742	1.15871
ENSMUSG00000005360.15	Slc1a3	solute carrier family 1 (glial high affinity glutamate transporter), member 3	0	685.317	0	2.83652	1	686.317	9.42273	4.71137
ENSMUSG00000005362.15	Crbn	cereblon	3199.61	2408.1	3.50523	3.38186	3200.61	2409.1	-0.409851	11.4392
ENSMUSG00000005364.12	Il5ra	interleukin 5 receptor, alpha	0	0	0	0	1	1	0	0
ENSMUSG00000005370.5	Msh6	mutS homolog 6	15226.4	23721.9	4.18262	4.37517	15227.4	23722.9	0.639614	14.2142
ENSMUSG00000005371.16	Fbxo11	F-box protein 11	7267.08	8825.28	3.86142	3.94578	7268.08	8826.28	0.280232	12.9675
ENSMUSG00000005373.14	Mlxipl	MLX interacting protein-like	2240.18	1.99316	3.35048	0.47613	2241.18	2.99316	-9.54837	6.35586
ENSMUSG00000005374.14	Tbl2	transducin (beta)-like 2	9782.13	4261.29	3.99048	3.62964	9783.13	4262.29	-1.19867	12.6567
ENSMUSG00000005378.18	Bud23	BUD23, rRNA methyltransferase and ribosome maturation factor	2187.94	1815.55	3.34023	3.25925	2188.94	1816.55	-0.269036	10.9615
ENSMUSG00000005397.9	Nid1	nidogen 1	10.0252	31230.5	1.04239	4.49459	11.0252	31231.5	11.468	9.19673
ENSMUSG00000005410.7	Mcm5	minichromosome maintenance complex component 5	17601	30560.1	4.24556	4.48517	17602	30561.1	0.795957	14.5014
ENSMUSG00000005413.9	Hmox1	heme oxygenase 1	9568.35	7088.76	3.98088	3.85063	9569.35	7089.76	-0.432685	13.0079
ENSMUSG00000005417.18	Mprip	myosin phosphatase Rho interacting protein	10928.9	83746.9	4.03862	4.92297	10929.9	83747.9	2.93777	14.8849
ENSMUSG00000005442.14	Cic	capicua transcriptional repressor	10657.6	10670.3	4.0277	4.02822	10658.6	10671.3	0.00170833	13.3806
ENSMUSG00000005447.13	Pafah1b3	platelet-activating factor acetylhydrolase, isoform 1b, subunit 3	3528.71	1761.52	3.54774	3.24613	3529.71	1762.52	-1.00191	11.2844
ENSMUSG00000005465.10	Il27ra	interleukin 27 receptor, alpha	2213.71	73.7609	3.34532	1.87367	2214.71	74.7609	-4.88869	8.66856
ENSMUSG00000005469.11	Prkaca	protein kinase, cAMP dependent, catalytic, alpha	24377.1	14274.3	4.387	4.15459	24378.1	14275.3	-0.772067	14.1873
ENSMUSG00000005470.9	Asf1b	anti-silencing function 1B histone chaperone	10187	4502.05	4.00809	3.65351	10188	4503.05	-1.1779	12.7256
ENSMUSG00000005474.10	Myl10	myosin, light chain 10, regulatory	0	0	0	0	1	1	0	0
ENSMUSG00000005481.19	Ddx39a	DEAD box helicase 39a	4812.87	10837.2	3.68249	4.03496	4813.87	10838.2	1.17085	12.8184
ENSMUSG00000005483.11	Dnajb1	DnaJ heat shock protein family (Hsp40) member B1	3876.55	4958.53	3.58856	3.69544	3877.55	4959.53	0.355058	12.0985
ENSMUSG00000005493.16	Msh4	mutS homolog 4	0	5.97656	0	0.843641	1	6.97656	2.80252	1.40126
ENSMUSG00000005501.15	Usp40	ubiquitin specific peptidase 40	5703.76	3731.06	3.75624	3.57195	5704.76	3732.06	-0.612195	12.1719
ENSMUSG00000005503.9	Evx1	even-skipped homeobox 1	0	0	0	0	1	1	0	0
ENSMUSG00000005505.13	Kbtbd4	kelch repeat and BTB (POZ) domain containing 4	4297.6	2217.42	3.63333	3.34604	4298.6	2218.42	-0.954337	11.5925
ENSMUSG00000005506.17	Celf1	CUGBP, Elav-like family member 1	14184.4	20302.4	4.15184	4.30757	14185.4	20303.4	0.517311	14.0508
ENSMUSG00000005510.10	Ndufs3	NADH:ubiquinone oxidoreductase core subunit S3	9374.86	4010.05	3.97201	3.60326	9375.86	4011.05	-1.22497	12.5823
ENSMUSG00000005514.15	Por	cytochrome p450 oxidoreductase	15725.8	12464.1	4.19664	4.0957	15726.8	12465.1	-0.335323	13.7733
ENSMUSG00000005533.11	Igf1r	insulin-like growth factor I receptor	8250.85	6397.91	3.91655	3.80611	8251.85	6398.91	-0.366893	12.8271
ENSMUSG00000005534.11	Insr	insulin receptor	5452.26	4025.97	3.73666	3.60498	5453.26	4026.97	-0.437423	12.1942
ENSMUSG00000005540.11	Fcer2a	Fc receptor, IgE, low affinity II, alpha polypeptide	0	0	0	0	1	1	0	0
ENSMUSG00000005547.15	Cyp2a5	cytochrome P450, family 2, subfamily a, polypeptide 5	0	1.99218	0	0.475988	1	2.99218	1.5812	0.790599
ENSMUSG00000005553.15	Atp4a	ATPase, H+/K+ exchanging, gastric, alpha polypeptide	349.979	0	2.54528	0	350.979	1	-8.45524	4.22762
ENSMUSG00000005566.15	Trim28	tripartite motif-containing 28	23978	39605.6	4.37983	4.59777	23979	39606.6	0.723965	14.9115
ENSMUSG00000005575.17	Ube2m	ubiquitin-conjugating enzyme E2M	10460.2	7722.53	4.01958	3.88782	10461.2	7723.53	-0.437719	13.1339
ENSMUSG00000005580.12	Adcy9	adenylate cyclase 9	8753.34	431.671	3.94222	2.63616	8754.34	432.671	-4.33865	10.9265
ENSMUSG00000005583.17	Mef2c	myocyte enhancer factor 2C	5921.11	1.52253	3.77248	0.401837	5922.11	2.52253	-11.197	6.93338
ENSMUSG00000005609.17	Ctr9	CTR9 homolog, Paf1/RNA polymerase II complex component	7645.29	7843.48	3.88345	3.89456	7646.29	7844.48	0.0369174	12.919
ENSMUSG00000005610.18	Eif4g2	eukaryotic translation initiation factor 4, gamma 2	91499.8	127885	4.96143	5.10682	91500.8	127886	0.482999	16.723
ENSMUSG00000005611.16	Irag1	inositol 1,4,5-triphosphate receptor associated 1	150.367	207.869	2.18003	2.31987	151.367	208.869	0.464552	7.47418
ENSMUSG00000005615.16	Pcyt1a	phosphate cytidylyltransferase 1, choline, alpha isoform	16468.6	8496.9	4.21668	3.92931	16469.6	8497.9	-0.954626	13.5302
ENSMUSG00000005621.12	Zfp592	zinc finger protein 592	2239.74	2717	3.35039	3.43425	2240.74	2718	0.278572	11.269
ENSMUSG00000005625.16	Psmd4	proteasome (prosome, macropain) 26S subunit, non-ATPase, 4	14926.5	7951.16	4.17399	3.90048	14927.5	7952.16	-0.908552	13.4114
ENSMUSG00000005628.13	Tmod4	tropomodulin 4	12.0149	16.9602	1.11444	1.25431	13.0149	17.9602	0.464633	3.93441
ENSMUSG00000005640.13	Insrr	insulin receptor-related receptor	0	2.98828	0	0.600786	1	3.98828	1.99577	0.997883
ENSMUSG00000005649.18	Cabp5	calcium binding protein 5	1.0028	0	0.301637	0	2.0028	1	-1.00202	0.501008
ENSMUSG00000005656.10	Snx6	sorting nexin 6	6875.05	6752.73	3.83734	3.82954	6876.05	6753.73	-0.0258952	12.7344
ENSMUSG00000005667.9	Mthfd2	methylenetetrahydrofolate dehydrogenase (NAD+ dependent), methenyltetrahydrofolate cyclohydrolase	9955.17	14587.7	3.99809	4.16402	9956.17	14588.7	0.551187	13.557
ENSMUSG00000005672.13	Kit	KIT proto-oncogene receptor tyrosine kinase	52898	0	4.72345	0	52899	1	-15.691	7.84548
ENSMUSG00000005674.10	Tomm40l	translocase of outer mitochondrial membrane 40-like	2282.32	1733.91	3.35857	3.23928	2283.32	1734.91	-0.396276	10.9588
ENSMUSG00000005677.15	Nr1i3	nuclear receptor subfamily 1, group I, member 3	2.42347	4.24797	0.534466	0.719992	3.42347	5.24797	0.616303	2.08361
ENSMUSG00000005681.13	Apoa2	apolipoprotein A-II	33.853	6.0197	1.54224	0.846319	34.853	7.0197	-2.3118	3.96731
ENSMUSG00000005682.10	Pan2	PAN2 poly(A) specific ribonuclease subunit	2949.14	2763.11	3.46984	3.44156	2950.14	2764.11	-0.0939704	11.4796
ENSMUSG00000005683.9	Cs	citrate synthase	38265.8	35773.9	4.58282	4.55358	38266.8	35774.9	-0.0971471	15.1752
ENSMUSG00000005686.18	Ampd3	adenosine monophosphate deaminase 3	590.175	646.786	2.77172	2.81143	591.175	647.786	0.131933	9.27341
ENSMUSG00000005687.15	Bcas2	BCAS2 pre-mRNA processing factor	3122.72	3414.05	3.49467	3.5334	3123.72	3415.05	0.128645	11.6734
ENSMUSG00000005696.12	Sh2d1a	SH2 domain containing 1A	0	0	0	0	1	1	0	0
ENSMUSG00000005698.16	Ctcf	CCCTC-binding factor	8382.57	12197.9	3.92343	4.08632	8383.57	12198.9	0.541116	13.3039
ENSMUSG00000005699.17	Pard6a	par-6 family cell polarity regulator alpha	1160.87	534.935	3.06516	2.72911	1161.87	535.935	-1.11632	9.62407
ENSMUSG00000005705.11	Agrp	agouti related neuropeptide	1.99968	1.99811	0.477076	0.476847	2.99968	2.99811	-0.000758819	1.58443
ENSMUSG00000005716.17	Pvalb	parvalbumin	0	2.98828	0	0.600786	1	3.98828	1.99577	0.997884
ENSMUSG00000005718.9	Tfap4	transcription factor AP4	1050.09	1644.89	3.02164	3.2164	1051.09	1645.89	0.646977	10.3612
ENSMUSG00000005732.15	Ranbp1	RAN binding protein 1	16484.6	22987.2	4.21711	4.3615	16485.6	22988.2	0.479684	14.2488
ENSMUSG00000005763.16	Cd247	CD247 antigen	1.0028	0	0.301638	0	2.0028	1	-1.00202	0.50101
ENSMUSG00000005774.13	Rfx5	regulatory factor X, 5 (influences HLA class II expression)	1882.97	1222.87	3.27507	3.08774	1883.97	1223.87	-0.622323	10.5684
ENSMUSG00000005779.13	Psmb4	proteasome (prosome, macropain) subunit, beta type 4	13638.7	7820.34	4.1348	3.89328	13639.7	7821.34	-0.802322	13.3344
ENSMUSG00000005800.4	Mmp8	matrix metallopeptidase 8	0	155.392	0	2.19421	1	156.392	7.28902	3.64451
ENSMUSG00000005802.13	Slc30a4	solute carrier family 30 (zinc transporter), member 4	2980.61	14616.4	3.47445	4.16487	2981.61	14617.4	2.29353	12.6886
ENSMUSG00000005803.15	Sqor	sulfide quinone oxidoreductase	11.0196	729.893	1.07989	2.86385	12.0196	730.893	5.9262	6.55042
ENSMUSG00000005804.15	Bloc1s6	biogenesis of lysosomal organelles complex-1, subunit 6, pallidin	1685.87	2671.89	3.22708	3.42698	1686.87	2672.89	0.664057	11.0522
ENSMUSG00000005813.13	Metap1	methionyl aminopeptidase 1	7666.86	6323.52	3.88467	3.80103	7667.86	6324.52	-0.27787	12.7657
ENSMUSG00000005823.10	Gpr108	G protein-coupled receptor 108	4909.81	3137.6	3.69115	3.49674	4910.81	3138.6	-0.645841	11.9388
ENSMUSG00000005824.8	Tnfsf14	tumor necrosis factor (ligand) superfamily, member 14	0	0	0	0	1	1	0	0
ENSMUSG00000005836.11	Gata6	GATA binding protein 6	7096.98	18139.9	3.85113	4.25866	7097.98	18140.9	1.35377	13.4701
ENSMUSG00000005846.13	Rsl1d1	ribosomal L1 domain containing 1	10240	18879.9	4.01034	4.27602	10241	18880.9	0.882573	13.7634
ENSMUSG00000005864.8	Cnga2	cyclic nucleotide gated channel alpha 2	0	6.97271	0	0.901606	1	7.97271	2.99507	1.49753
ENSMUSG00000005871.16	Apc	APC, WNT signaling pathway regulator	10281.6	5188.11	4.0121	3.71509	10282.6	5189.11	-0.986646	12.8346
ENSMUSG00000005873.7	Reep5	receptor accessory protein 5	14301.1	5711.22	4.1554	3.7568	14302.1	5712.22	-1.3241	13.1419
ENSMUSG00000005881.14	Ergic3	ERGIC and golgi 3	16315.4	6397.74	4.21262	3.80609	16316.4	6398.74	-1.35046	13.3188
ENSMUSG00000005882.19	Uqcc1	ubiquinol-cytochrome c reductase complex assembly factor 1	4727.49	2362.15	3.67472	3.37349	4728.49	2363.15	-1.00067	11.7068
ENSMUSG00000005883.16	Spo11	SPO11 initiator of meiotic double stranded breaks	0	0	0	0	1	1	0	0
ENSMUSG00000005886.15	Ncoa2	nuclear receptor coactivator 2	4639.74	5198.99	3.66659	3.716	4640.74	5199.99	0.164154	12.2622
ENSMUSG00000005891.8	Prl4a1	prolactin family 4, subfamily a, member 1	0	0	0	0	1	1	0	0
ENSMUSG00000005892.5	Trh	thyrotropin releasing hormone	0	0	0	0	1	1	0	0
ENSMUSG00000005893.15	Nr2c2	nuclear receptor subfamily 2, group C, member 2	5897.01	7071.94	3.77071	3.8496	5898.01	7072.94	0.262081	12.6571
ENSMUSG00000005897.15	Nr2c1	nuclear receptor subfamily 2, group C, member 1	1797.77	1831.69	3.25498	3.26309	1798.77	1832.69	0.0269461	10.8263
ENSMUSG00000005899.15	Smpd4	sphingomyelin phosphodiesterase 4	6475.18	4397.67	3.81132	3.64332	6476.18	4398.67	-0.558077	12.3819
ENSMUSG00000005907.15	Pex1	peroxisomal biogenesis factor 1	3158.63	888.86	3.49964	2.94932	3159.63	889.86	-1.82811	10.7115
ENSMUSG00000005917.16	Otx1	orthodenticle homeobox 1	597.29	101.667	2.77691	2.01143	598.29	102.667	-2.54287	7.95327
ENSMUSG00000005936.20	Kctd20	potassium channel tetramerisation domain containing 20	5526.65	7314.46	3.74254	3.86424	5527.65	7315.46	0.404284	12.6346
ENSMUSG00000005947.12	Itgae	integrin alpha E, epithelial-associated	11.0259	2.98972	1.08012	0.600943	12.0259	3.98972	-1.59179	2.79218
ENSMUSG00000005949.10	Ctns	cystinosis, nephropathic	429.507	783.696	2.63398	2.8947	430.507	784.696	0.866097	9.18294
ENSMUSG00000005950.15	P2rx5	purinergic receptor P2X, ligand-gated ion channel, 5	3.00618	25.9181	0.602731	1.43004	4.00618	26.9181	2.74828	3.37637
ENSMUSG00000005951.14	Shpk	sedoheptulokinase	263.57	86.7157	2.42254	1.94308	264.57	87.7157	-1.59274	7.25114
ENSMUSG00000005952.16	Trpv1	transient receptor potential cation channel, subfamily V, member 1	0	0	0	0	1	1	0	0
ENSMUSG00000005958.16	Ephb3	Eph receptor B3	0	5440.7	0	3.73573	1	5441.7	12.4098	6.20492
ENSMUSG00000005968.15	Tuft1	tuftelin 1	203.582	3569.89	2.31087	3.55278	204.582	3570.89	4.12553	9.7393
ENSMUSG00000005973.7	Rcn1	reticulocalbin 1	5.01072	16964.8	0.778927	4.22957	6.01072	16965.8	11.4628	8.31894
ENSMUSG00000005980.16	Dnase1	deoxyribonuclease I	0	0	0	0	1	1	0	0
ENSMUSG00000005981.12	Trap1	TNF receptor-associated protein 1	25585.7	10478.2	4.40801	4.02033	25586.7	10479.2	-1.28787	13.9992
ENSMUSG00000005982.15	Naa60	N(alpha)-acetyltransferase 60, NatF catalytic subunit	7925.32	4320.5	3.89907	3.63563	7926.32	4321.5	-0.875121	12.5149
ENSMUSG00000005983.16	1700037C18Rik	RIKEN cDNA 1700037C18 gene	151.742	193.832	2.18396	2.28966	152.742	194.832	0.351135	7.43052
ENSMUSG00000005986.17	Ankrd13d	ankyrin repeat domain 13 family, member D	44.4003	279.493	1.65706	2.44792	45.4003	280.493	2.62719	6.81823
ENSMUSG00000005994.15	Tyrp1	tyrosinase-related protein 1	1.00278	0	0.301634	0	2.00278	1	-1.00201	0.501004
ENSMUSG00000006005.19	Tpr	translocated promoter region, nuclear basket protein	21176.5	26239.9	4.32587	4.41898	21177.5	26240.9	0.309285	14.5249
ENSMUSG00000006007.15	Pdc	phosducin	0	2.98828	0	0.600786	1	3.98828	1.99577	0.997884
ENSMUSG00000006010.15	Odr4	odr4 GPCR localization factor homolog	5980.41	4029.83	3.7768	3.60539	5981.41	4030.83	-0.569411	12.2616
ENSMUSG00000006014.18	Prg4	proteoglycan 4 (megakaryocyte stimulating factor, articular superficial zone protein)	0.869556	398.792	0.271739	2.60183	1.86956	399.792	7.74041	4.7729
ENSMUSG00000006019.16	Dhx34	DExH-box helicase 34	1844.14	1429.56	3.26603	3.15551	1845.14	1430.56	-0.367153	10.6659
ENSMUSG00000006021.6	Kptn	kaptin	464.769	622.279	2.66817	2.79468	465.769	623.279	0.420266	9.0736
ENSMUSG00000006024.14	Napa	N-ethylmaleimide sensitive fusion protein attachment protein alpha	7176.97	6206.14	3.856	3.79289	7177.97	6207.14	-0.209646	12.7045
ENSMUSG00000006050.13	Sra1	steroid receptor RNA activator 1	3374.32	2550.38	3.52832	3.40678	3375.32	2551.38	-0.403747	11.5189
ENSMUSG00000006056.15	Calcoco2	calcium binding and coiled-coil domain 2	1.00278	0	0.301634	0	2.00278	1	-1.00201	0.501003
ENSMUSG00000006057.17	Atp5mc1	ATP synthase membrane subunit c locus 1	12183.9	10287.5	4.08582	4.01235	12184.9	10288.5	-0.244057	13.4508
ENSMUSG00000006058.11	Snf8	SNF8, ESCRT-II complex subunit, homolog (S. cerevisiae)	3199.09	2892.22	3.50516	3.46138	3200.09	2893.22	-0.145438	11.5712
ENSMUSG00000006095.13	Tbcb	tubulin folding cofactor B	2764.03	2005.85	3.4417	3.30251	2765.03	2006.85	-0.462362	11.2019
ENSMUSG00000006127.10	Inpp5k	inositol polyphosphate 5-phosphatase K	1238.64	1717.43	3.0933	3.23513	1239.64	1718.43	0.471166	10.5113
ENSMUSG00000006134.5	Crkl	v-crk avian sarcoma virus CT10 oncogene homolog-like	9637.58	7824.15	3.98401	3.89349	9638.58	7825.15	-0.300703	13.0843
ENSMUSG00000006143.13	Upk3bl	uroplakin 3B-like	0	0	0	0	1	1	0	0
ENSMUSG00000006154.14	Eps8l1	EPS8-like 1	448.1	35.3766	2.65234	1.56082	449.1	36.3766	-3.62596	6.99792
ENSMUSG00000006169.21	Clint1	clathrin interactor 1	22854.6	17473	4.35899	4.24239	22855.6	17474	-0.387341	14.2866
ENSMUSG00000006179.10	Prss16	serine protease 16 (thymus)	3.00506	72.7963	0.602609	1.86803	4.00506	73.7963	4.20365	4.10365
ENSMUSG00000006191.18	Cdkal1	CDK5 regulatory subunit associated protein 1-like 1	1236.62	947.936	3.09259	2.97724	1237.62	948.936	-0.383185	10.0818
ENSMUSG00000006200.4	Rhox6	reproductive homeobox 6	0	0	0	0	1	1	0	0
ENSMUSG00000006204.8	Cdcp3	CUB domain containing protein 3	1.00271	0	0.301619	0	2.00271	1	-1.00196	0.500979
ENSMUSG00000006205.14	Htra1	HtrA serine peptidase 1	660.258	114.654	2.82037	2.06316	661.258	115.654	-2.5154	8.11137
ENSMUSG00000006215.13	Zbtb17	zinc finger and BTB domain containing 17	1885.04	1956.63	3.27555	3.29173	1886.04	1957.63	0.0537462	10.908
ENSMUSG00000006216.11	Clcnkb	chloride channel, voltage-sensitive Kb	2.00409	3.98747	0.477713	0.69788	3.00409	4.98747	0.731381	1.95262
ENSMUSG00000006218.5	Fam131c	family with sequence similarity 131, member C	2.00295	75.804	0.477549	1.88538	3.00295	76.804	4.67673	3.92475
ENSMUSG00000006219.13	Fblim1	filamin binding LIM protein 1	54.1596	6146.01	1.74162	3.78866	55.1596	6147.01	6.80013	9.1856
ENSMUSG00000006221.8	Hspb7	heat shock protein family, member 7 (cardiovascular)	7.01511	23.9218	0.903909	1.39658	8.01511	24.9218	1.63661	3.82103
ENSMUSG00000006235.7	Epor	erythropoietin receptor	151.264	54.8431	2.1826	1.74697	152.264	55.8431	-1.44713	6.52687
ENSMUSG00000006241.17	Ccdc159	coiled-coil domain containing 159	325.446	188.448	2.51381	2.27749	326.446	189.448	-0.785045	7.95818
ENSMUSG00000006262.16	Mob1b	MOB kinase activator 1B	6679.55	9530.4	3.82481	3.97916	6680.55	9531.4	0.51272	12.9621
ENSMUSG00000006269.8	Atp6v1b1	ATPase, H+ transporting, lysosomal V1 subunit B1	46.129	0	1.67329	0	47.129	1	-5.55854	2.77927
ENSMUSG00000006270.8	Vax1	ventral anterior homeobox 1	1.00282	0	0.301643	0	2.00282	1	-1.00204	0.501018
ENSMUSG00000006273.15	Atp6v1b2	ATPase, H+ transporting, lysosomal V1 subunit B2	13009.2	13784.8	4.11428	4.13943	13010.2	13785.8	0.0835338	13.7091
ENSMUSG00000006276.12	Eps15l1	epidermal growth factor receptor pathway substrate 15-like 1	5391.58	5348.47	3.7318	3.72831	5392.58	5349.47	-0.0115794	12.391
ENSMUSG00000006281.9	Tep1	telomerase associated protein 1	3505.07	2184.9	3.54482	3.33963	3506.07	2185.9	-0.681625	11.4348
ENSMUSG00000006288.9	Ttc5	tetratricopeptide repeat domain 5	2314.61	1236.91	3.36466	3.09269	2315.61	1237.91	-0.903489	10.7254
ENSMUSG00000006289.15	Osgep	O-sialoglycoprotein endopeptidase	2679.77	1178.01	3.42826	3.07152	2680.77	1179.01	-1.18508	10.7959
ENSMUSG00000006299.14	Aamp	angio-associated migratory protein	16574.9	10906.5	4.21948	4.03773	16575.9	10907.5	-0.603768	13.7149
ENSMUSG00000006301.18	Tmbim1	transmembrane BAX inhibitor motif containing 1	3976.81	3012.12	3.59964	3.47902	3977.81	3013.12	-0.400716	11.7574
ENSMUSG00000006304.15	Arpc2	actin related protein 2/3 complex, subunit 2	17397.5	21522.3	4.24051	4.33291	17398.5	21523.3	0.306933	14.2401
ENSMUSG00000006307.17	Kmt2b	lysine (K)-specific methyltransferase 2B	6397.77	3707.14	3.8061	3.56916	6398.77	3708.14	-0.787097	12.25
ENSMUSG00000006310.11	Zbtb32	zinc finger and BTB domain containing 32	683.342	7.98703	2.83527	0.953616	684.342	8.98703	-6.25073	6.29321
ENSMUSG00000006311.9	Etv2	ets variant 2	0	1.99221	0	0.475992	1	2.99221	1.58121	0.790605
ENSMUSG00000006313.6	Upk1a	uroplakin 1A	114.167	67.8255	2.06133	1.83775	115.167	68.8255	-0.742713	6.47623
ENSMUSG00000006315.10	Tmem147	transmembrane protein 147	6501.51	2072.33	3.81308	3.31667	6502.51	2073.33	-1.64904	11.8423
ENSMUSG00000006333.15	Rps9	ribosomal protein S9	14738.6	29942.7	4.16849	4.47631	14739.6	29943.7	1.02255	14.3587
ENSMUSG00000006335.17	Tfpt	TCF3 (E2A) fusion partner	700.093	521.357	2.84578	2.71797	701.093	522.357	-0.424569	9.24118
ENSMUSG00000006342.16	Susd2	sushi domain containing 2	53.5819	64.0266	1.73705	1.81309	54.5819	65.0266	0.252608	5.89666
ENSMUSG00000006344.18	Ggt5	gamma-glutamyltransferase 5	3558.04	122.4	3.55133	2.09132	3559.04	123.4	-4.85007	9.37224
ENSMUSG00000006345.11	Ggt1	gamma-glutamyltransferase 1	0	4.98052	0	0.776739	1	5.98052	2.58027	1.29014
ENSMUSG00000006356.11	Crip2	cysteine rich protein 2	37543.5	5966.11	4.57455	3.77576	37544.5	5967.11	-2.6535	13.8696
ENSMUSG00000006360.12	Crip1	cysteine-rich protein 1	1780.91	36.0438	3.25088	1.56872	1781.91	37.0438	-5.58804	8.00518
ENSMUSG00000006362.17	Cbfa2t3	CBFA2/RUNX1 translocation partner 3	6920.43	24.9569	3.8402	1.41425	6921.43	25.9569	-8.05881	8.72745
ENSMUSG00000006369.15	Fbln1	fibulin 1	1.07338	8006.4	0.316679	3.90349	2.07338	8007.4	11.9151	7.00955
ENSMUSG00000006373.11	Pgrmc1	progesterone receptor membrane component 1	70186.9	16093	4.84626	4.20666	70187.9	16094	-2.1247	15.0366
ENSMUSG00000006378.16	Gcat	glycine C-acetyltransferase (2-amino-3-ketobutyrate-coenzyme A ligase)	2749.49	1727.67	3.43941	3.23771	2750.49	1728.67	-0.670023	11.0905
ENSMUSG00000006386.16	Tek	TEK receptor tyrosine kinase	0	39.844	0	1.61113	1	40.844	5.35205	2.67603
ENSMUSG00000006389.14	Mpl	myeloproliferative leukemia virus oncogene	0.847932	1.21858	0.266686	0.346076	1.84793	2.21858	0.263727	1.01778
ENSMUSG00000006390.16	Elovl1	ELOVL fatty acid elongase 1	6125.77	4102.73	3.78723	3.61318	6126.77	4103.73	-0.578189	12.2918
ENSMUSG00000006392.17	Med8	mediator complex subunit 8	4183.57	2344.36	3.62165	3.37021	4184.57	2345.36	-0.835271	11.6132
ENSMUSG00000006395.18	Hyi	hydroxypyruvate isomerase (putative)	129.08	268.536	2.11421	2.43062	130.08	269.536	1.05108	7.5488
ENSMUSG00000006398.16	Cdc20	cell division cycle 20	16016.3	10015.2	4.20459	4.0007	16017.3	10016.2	-0.677304	13.6287
ENSMUSG00000006403.14	Adamts4	ADAM metallopeptidase with thrombospondin type 1 motif 4	236.568	854.993	2.37579	2.93247	237.568	855.993	1.84926	8.81683
ENSMUSG00000006411.13	Nectin4	nectin cell adhesion molecule 4	2.00446	22.923	0.477767	1.37882	3.00446	23.923	2.99322	3.08372
ENSMUSG00000006412.11	Pfdn2	prefoldin 2	6700.6	4194.08	3.82618	3.62274	6701.6	4195.08	-0.675806	12.3724
ENSMUSG00000006418.18	Rnf114	ring finger protein 114	4918.39	3226.61	3.69191	3.50888	4919.39	3227.61	-0.608011	11.9603
ENSMUSG00000006423.16	Steep1	STING1 ER exit protein 1	6444.15	3817.44	3.80923	3.58189	6445.15	3818.44	-0.75523	12.2764
ENSMUSG00000006435.17	Neurl1a	neuralized E3 ubiquitin protein ligase 1A	2.02786	98.4394	0.481136	1.99756	3.02786	99.4394	5.03745	4.11702
ENSMUSG00000006442.11	Srm	spermidine synthase	6408.77	11251.1	3.80684	4.05123	6409.77	11252.1	0.811853	13.052
ENSMUSG00000006445.4	Epha2	Eph receptor A2	3.00715	16560.6	0.602835	4.2191	4.00715	16561.6	12.013	8.00906
ENSMUSG00000006456.11	Rbm14	RNA binding motif protein 14	4645.78	8229	3.66715	3.9154	4646.78	8230	0.824661	12.5943
ENSMUSG00000006457.5	Actn3	actinin alpha 3	13.0285	9991.06	1.14701	3.99965	14.0285	9992.06	9.47628	8.54843
ENSMUSG00000006462.8	A530013C23Rik	RIKEN cDNA A530013C23 gene	13.0273	36.8815	1.14698	1.57843	14.0273	37.8815	1.43325	4.5268
ENSMUSG00000006463.14	Zdhhc24	zinc finger, DHHC domain containing 24	876.84	811.394	2.94342	2.90977	877.84	812.394	-0.111778	9.72192
ENSMUSG00000006464.10	Bbs1	Bardet-Biedl syndrome 1	818.989	666.007	2.91381	2.82413	819.989	667.007	-0.297902	9.53051
ENSMUSG00000006469.14	Slc34a3	solute carrier family 34 (sodium phosphate), member 3	5.01407	0	0.779168	0	6.01407	1	-2.58834	1.29417
ENSMUSG00000006471.19	Ndor1	NADPH dependent diflavin oxidoreductase 1	2957.1	1592.16	3.47101	3.20226	2958.1	1593.16	-0.892784	11.0841
ENSMUSG00000006476.20	Nsmf	NMDA receptor synaptonuclear signaling and neuronal migration factor	1980.51	2660.33	3.297	3.4251	1981.51	2661.33	0.425553	11.1652
ENSMUSG00000006488.18	Prl7a1	prolactin family 7, subfamily a, member 1	0	27.8908	0	1.46076	1	28.8908	4.85254	2.42627
ENSMUSG00000006490.4	Prl8a9	prolactin family8, subfamily a, member 9	0	0.996099	0	0.300182	1	1.9961	0.997183	0.498592
ENSMUSG00000006494.12	Pdk1	pyruvate dehydrogenase kinase, isoenzyme 1	28500.2	6602.36	4.45486	3.81977	28501.2	6603.36	-2.10975	13.7439
ENSMUSG00000006498.17	Ptbp1	polypyrimidine tract binding protein 1	42835.8	62144.7	4.63182	4.79341	42836.8	62145.7	0.536803	15.655
ENSMUSG00000006517.6	Mvd	mevalonate (diphospho) decarboxylase	9995.44	2445.02	3.99985	3.38846	9996.44	2446.02	-2.03098	12.2717
ENSMUSG00000006519.12	Cyba	cytochrome b-245, alpha polypeptide	1.10224	1740.56	0.322682	3.24094	2.10224	1741.56	9.69424	5.91905
ENSMUSG00000006522.18	Itih3	inter-alpha trypsin inhibitor, heavy chain 3	4.00883	2.99005	0.699736	0.600978	5.00883	3.99005	-0.328067	2.16044
ENSMUSG00000006526.14	Stimate	STIM activating enhancer	1507.51	1188.9	3.17855	3.07551	1508.51	1189.9	-0.342281	10.3878
ENSMUSG00000006527.17	Sfmbt1	Scm-like with four mbt domains 1	6462.44	1904.68	3.81046	3.28005	6463.44	1905.68	-1.762	11.7771
ENSMUSG00000006529.17	Itih1	inter-alpha trypsin inhibitor, heavy chain 1	0	0	0	0	1	1	0	0
ENSMUSG00000006538.13	Ihh	Indian hedgehog	2.00418	1.99364	0.477726	0.4762	3.00418	2.99364	-0.00506926	1.58444
ENSMUSG00000006542.14	Prkag3	protein kinase, AMP-activated, gamma 3 non-catalytic subunit	43.0728	39.8883	1.64417	1.6116	44.0728	40.8883	-0.1082	5.40772
ENSMUSG00000006546.4	Cryba2	crystallin, beta A2	0	0	0	0	1	1	0	0
ENSMUSG00000006567.12	Atp7b	ATPase, Cu++ transporting, beta polypeptide	61.155	44.8363	1.79348	1.66121	62.155	45.8363	-0.439379	5.73811
ENSMUSG00000006570.4	Defb2	defensin beta 2	0	0	0	0	1	1	0	0
ENSMUSG00000006574.16	Slc4a1	solute carrier family 4 (anion exchanger), member 1	0	0	0	0	1	1	0	0
ENSMUSG00000006575.15	Rundc3a	RUN domain containing 3A	2.13934	9.37493	0.496838	1.01599	3.13934	10.3749	1.72457	2.51274
ENSMUSG00000006576.17	Slc4a3	solute carrier family 4 (anion exchanger), member 3	4129.57	1225.5	3.61601	3.08867	4130.57	1226.5	-1.7518	11.1362
ENSMUSG00000006585.4	Cdt1	chromatin licensing and DNA replication factor 1	6671.14	12160.5	3.82427	4.08499	6672.14	12161.5	0.866099	13.137
ENSMUSG00000006586.16	Runx1t1	RUNX1 translocation partner 1	0	2180.46	0	3.33875	1	2181.46	11.0911	5.54554
ENSMUSG00000006587.7	Snai3	snail family zinc finger 3	1.00165	18.9476	0.301389	1.29989	2.00165	19.9476	3.31695	2.65967
ENSMUSG00000006589.9	Aprt	adenine phosphoribosyl transferase	2155.41	10673.3	3.33373	4.02834	2156.41	10674.3	2.30744	12.2281
ENSMUSG00000006599.14	Gtf2h1	general transcription factor II H, polypeptide 1	5148.9	4255.58	3.7118	3.62906	5149.9	4256.58	-0.274848	12.1929
ENSMUSG00000006611.16	Hfe	homeostatic iron regulator	610.125	39.0338	2.78613	1.60243	611.125	40.0338	-3.93218	7.28924
ENSMUSG00000006638.17	Abhd1	abhydrolase domain containing 1	117.162	729.181	2.07248	2.86343	118.162	730.181	2.62748	8.19837
ENSMUSG00000006641.13	Slc5a6	solute carrier family 5 (sodium-dependent vitamin transporter), member 6	1573.32	774.502	3.19709	2.88958	1574.32	775.502	-1.02153	10.1097
ENSMUSG00000006642.4	Tcf23	transcription factor 23	0	456.214	0	2.66012	1	457.214	8.83672	4.41836
ENSMUSG00000006649.18	Nphs1	nephrosis 1, nephrin	0	0.996115	0	0.300186	1	1.99612	0.997195	0.498598
ENSMUSG00000006651.9	Aplp1	amyloid beta precursor like protein 1	1517.08	3999.43	3.18129	3.60211	1518.08	4000.43	1.39791	11.267
ENSMUSG00000006673.15	Qrich1	glutamine-rich 1	7728.53	7626.91	3.88815	3.88241	7729.53	7627.91	-0.019093	12.9066
ENSMUSG00000006675.11	P4htm	prolyl 4-hydroxylase, transmembrane (endoplasmic reticulum)	144.259	0.99707	2.16214	0.300393	145.259	1.99707	-6.1846	4.09019
ENSMUSG00000006676.18	Usp19	ubiquitin specific peptidase 19	29147.3	9225.86	4.46461	3.96505	29148.3	9226.86	-1.6595	14.0014
ENSMUSG00000006678.7	Pola1	polymerase (DNA directed), alpha 1	10071.9	9223.88	4.00316	3.96496	10072.9	9224.88	-0.12688	13.2348
ENSMUSG00000006699.18	Cdc42	cell division cycle 42	42180.9	28577.2	4.62513	4.45603	42181.9	28578.2	-0.561711	15.0835
ENSMUSG00000006705.14	Pknox1	Pbx/knotted 1 homeobox	2634.19	3562.24	3.42081	3.55185	2635.19	3563.24	0.435285	11.5813
ENSMUSG00000006711.16	D130043K22Rik	RIKEN cDNA D130043K22 gene	38.0933	0.996423	1.5921	0.300253	39.0933	1.99642	-4.29143	3.14313
ENSMUSG00000006715.12	Gmnn	geminin	1962.75	2390.99	3.29309	3.37876	1963.75	2391.99	0.284598	11.0817
ENSMUSG00000006717.8	Acot13	acyl-CoA thioesterase 13	2041.55	707.38	3.31017	2.85027	2042.55	708.38	-1.52777	10.2323
ENSMUSG00000006720.17	Zfp184	zinc finger protein 184 (Kruppel-like)	302.788	333.886	2.48257	2.5249	303.788	334.886	0.140602	8.31722
ENSMUSG00000006724.13	Cyp27b1	cytochrome P450, family 27, subfamily b, polypeptide 1	9.01843	29.9057	1.0008	1.49004	10.0184	30.9057	1.62522	4.13719
ENSMUSG00000006728.13	Cdk4	cyclin dependent kinase 4	25978.2	42992.5	4.41463	4.6334	25979.2	42993.5	0.726764	15.0284
ENSMUSG00000006731.11	B4galnt1	beta-1,4-N-acetyl-galactosaminyl transferase 1	39.0799	231.269	1.60293	2.36599	40.0799	232.269	2.53485	6.59223
ENSMUSG00000006732.15	Mettl1	methyltransferase 1, tRNA methylguanosine	1337.2	2613.97	3.12652	3.41747	1338.2	2614.97	0.966501	10.8693
ENSMUSG00000006736.10	Tspan31	tetraspanin 31	12157.4	7235.44	4.08488	3.85952	12158.4	7236.44	-0.748598	13.1954
ENSMUSG00000006740.15	Kif5b	kinesin family member 5B	37146.3	30667.7	4.56993	4.4867	37147.3	30668.7	-0.27649	15.0427
ENSMUSG00000006763.15	Saal1	serum amyloid A-like 1	1765.29	1516.62	3.24706	3.18116	1766.29	1517.62	-0.218911	10.6771
ENSMUSG00000006764.9	Tph2	tryptophan hydroxylase 2	0	0	0	0	1	1	0	0
ENSMUSG00000006777.8	Krt23	keratin 23	334.535	119.676	2.52574	2.08162	335.535	120.676	-1.47533	7.65266
ENSMUSG00000006782.17	Cnp	2',3'-cyclic nucleotide 3' phosphodiesterase	1638.33	0.996883	3.21467	0.300353	1639.33	1.99688	-9.68114	5.83832
ENSMUSG00000006784.15	Odad4	outer dynein arm complex subunit 4	215.614	12.923	2.33569	1.14373	216.614	13.923	-3.95959	5.77919
ENSMUSG00000006800.15	Sulf2	sulfatase 2	13.1667	3355.53	1.15127	3.52589	14.1667	3356.53	7.88832	7.7686
ENSMUSG00000006818.6	Sod2	superoxide dismutase 2, mitochondrial	21061.7	4032.4	4.32351	3.60567	21062.7	4033.4	-2.38462	13.1701
ENSMUSG00000006850.9	Tmco6	transmembrane and coiled-coil domains 6	446.214	689.464	2.65052	2.83914	447.214	690.464	0.626601	9.11812
ENSMUSG00000006906.11	Stambp	STAM binding protein	2617.36	1834.5	3.41803	3.26375	2618.36	1835.5	-0.51249	11.0982
ENSMUSG00000006920.15	Ezh1	enhancer of zeste 1 polycomb repressive complex 2 subunit	2762.99	1609.69	3.44154	3.20701	2763.99	1610.69	-0.779073	11.043
ENSMUSG00000006930.16	Hap1	huntingtin-associated protein 1	656.73	2048.15	2.81805	3.31157	657.73	2049.15	1.63946	10.1811
ENSMUSG00000006931.16	P3h4	prolyl 3-hydroxylase family member 4 (non-enzymatic)	488.961	17585.9	2.69016	4.24519	489.961	17586.9	5.16569	11.5194
ENSMUSG00000006932.18	Ctnnb1	catenin beta 1	50301.9	62530	4.70159	4.7961	50302.9	62531	0.31393	15.7753
ENSMUSG00000006941.6	Eif1b	eukaryotic translation initiation factor 1B	2332.61	1191.65	3.36803	3.07651	2333.61	1192.65	-0.968394	10.7041
ENSMUSG00000006948.8	Klk4	kallikrein related-peptidase 4 (prostase, enamel matrix, prostate)	0	0	0	0	1	1	0	0
ENSMUSG00000006958.15	Chrd	chordin	255.521	411.702	2.40912	2.61564	256.521	412.702	0.68602	8.34595
ENSMUSG00000006998.17	Psmd2	proteasome (prosome, macropain) 26S subunit, non-ATPase, 2	56713.1	50261.2	4.75369	4.70124	56714.1	50262.2	-0.174233	15.7043
ENSMUSG00000007021.6	Syngr3	synaptogyrin 3	8.01493	85.7445	0.954962	1.93824	9.01493	86.7445	3.26638	4.80551
ENSMUSG00000007029.17	Vars1	valyl-tRNA synthetase 1	15944.9	36177.7	4.20265	4.55845	15945.9	36178.7	1.18196	14.5519
ENSMUSG00000007030.9	Vwa7	von Willebrand factor A domain containing 7	0	19.922	0	1.3206	1	20.922	4.38695	2.19347
ENSMUSG00000007033.5	Hspa1l	heat shock protein 1-like	21.989	0	1.36152	0	22.989	1	-4.52287	2.26144
ENSMUSG00000007034.16	Slc44a4	solute carrier family 44, member 4	81.1618	1.99381	1.91467	0.476224	82.1618	2.99381	-4.77841	3.97119
ENSMUSG00000007035.16	Msh5	mutS homolog 5	51.4747	132.047	1.71995	2.124	52.4747	133.047	1.34224	6.38467
ENSMUSG00000007036.16	Abhd16a	abhydrolase domain containing 16A	3557.61	1962.17	3.55128	3.29296	3558.61	1963.17	-0.858124	11.368
ENSMUSG00000007038.6	Neu1	neuraminidase 1	3118.46	996.824	3.49408	2.99905	3119.46	997.824	-1.64444	10.7849
ENSMUSG00000007039.13	Ddah2	DDAH family member 2, ADMA independent	674.454	3294.15	2.8296	3.51787	675.454	3295.15	2.28641	10.5429
ENSMUSG00000007041.10	Clic1	chloride intracellular channel 1	8086.2	23096.5	3.9078	4.36356	8087.2	23097.5	1.51402	13.7384
ENSMUSG00000007050.18	Lsm2	LSM2 homolog, U6 small nuclear RNA and mRNA degradation associated	2852.62	3804.3	3.4554	3.58039	2853.62	3805.3	0.415214	11.6862
ENSMUSG00000007080.15	Pole	polymerase (DNA directed), epsilon	5128.5	6459.51	3.71008	3.81027	5129.5	6460.51	0.332829	12.491
ENSMUSG00000007097.15	Atp1a2	ATPase, Na+/K+ transporting, alpha 2 polypeptide	2.00517	5.9782	0.477868	0.843743	3.00517	6.9782	1.21541	2.19515
ENSMUSG00000007107.7	Atp1a4	ATPase, Na+/K+ transporting, alpha 4 polypeptide	0	1.99222	0	0.475993	1	2.99222	1.58122	0.790608
ENSMUSG00000007122.12	Casq1	calsequestrin 1	3.00543	13.9593	0.602649	1.17491	4.00543	14.9593	1.90101	2.95246
ENSMUSG00000007207.11	Stx1a	syntaxin 1A (brain)	605.186	269.173	2.78261	2.43164	606.186	270.173	-1.16588	8.66068
ENSMUSG00000007209.5	Ceacam9	CEA cell adhesion molecule 9	0	0.996105	0	0.300183	1	1.9961	0.997188	0.498594
ENSMUSG00000007216.7	Zfp775	zinc finger protein 775	860.03	0	2.93502	0	861.03	1	-9.74992	4.87496
ENSMUSG00000007279.15	Scube2	signal peptide, CUB domain, EGF-like 2	1.00242	45.8381	0.301556	1.6706	2.00242	46.8381	4.54786	3.27568
ENSMUSG00000007338.11	Mrpl49	mitochondrial ribosomal protein L49	4366.01	3327.22	3.64018	3.52221	4367.01	3328.22	-0.391894	11.8965
ENSMUSG00000007379.16	Dennd2c	DENN domain containing 2C	45.0227	344.447	1.66297	2.53838	46.0227	345.447	2.90805	6.9783
ENSMUSG00000007411.17	Mark3	MAP/microtubule affinity regulating kinase 3	10517.5	7578.49	4.02195	3.87964	10518.5	7579.49	-0.472756	13.1243
ENSMUSG00000007415.16	Gatad1	GATA zinc finger domain containing 1	8411.42	4945.65	3.92492	3.69431	8412.42	4946.65	-0.76607	12.6553
ENSMUSG00000007440.11	Pcdha10	protocadherin alpha 10	0	0	0	0	1	1	0	0
ENSMUSG00000007457.4	2310003L06Rik		0	0	0	0	1	1	0	0
ENSMUSG00000007458.15	M6pr	mannose-6-phosphate receptor, cation dependent	23053.2	12016.3	4.36275	4.07981	23054.2	12017.3	-0.939917	14.0228
ENSMUSG00000007476.19	Lrrc8a	leucine rich repeat containing 8A VRAC subunit A	2703.59	2218.31	3.4321	3.34622	2704.59	2219.31	-0.285298	11.2585
ENSMUSG00000007480.7	Mc5r	melanocortin 5 receptor	0	0	0	0	1	1	0	0
ENSMUSG00000007564.16	Ppp2r1a	protein phosphatase 2, regulatory subunit A, alpha	18297.5	25667.8	4.26242	4.4094	18298.5	25668.8	0.488284	14.4036
ENSMUSG00000007570.17	Fance	Fanconi anemia, complementation group E	1271.98	1530.92	3.10482	3.18524	1272.98	1531.92	0.267132	10.4476
ENSMUSG00000007589.10	Tinf2	Terf1 (TRF1)-interacting nuclear factor 2	2702	2098.27	3.43185	3.32207	2703	2099.27	-0.364672	11.218
ENSMUSG00000007591.16	Tssk4	testis-specific serine kinase 4	36.2017	24.1828	1.57056	1.4011	37.2017	25.1828	-0.562931	4.93583
ENSMUSG00000007594.11	Hapln4	hyaluronan and proteoglycan link protein 4	353.82	2828.29	2.55001	3.45168	354.82	2829.29	2.99528	9.96858
ENSMUSG00000007603.10	Dus3l	dihydrouridine synthase 3 like	2409.57	2651.02	3.38212	3.42358	2410.57	2652.02	0.137717	11.304
ENSMUSG00000007610.17	Gtpbp3	GTP binding protein 3	1643.55	2260.59	3.21605	3.35441	1644.55	2261.59	0.459643	10.9133
ENSMUSG00000007613.16	Tgfbr1	transforming growth factor, beta receptor I	8960.91	3857.26	3.9524	3.58639	8961.91	3858.26	-1.21586	12.5217
ENSMUSG00000007617.19	Homer1	homer scaffolding protein 1	8170.96	1861.57	3.91233	3.27011	8171.96	1862.57	-2.13339	11.9298
ENSMUSG00000007646.14	Rad51c	RAD51 paralog C	1152.25	1252.88	3.06193	3.09826	1153.25	1253.88	0.120691	10.2318
ENSMUSG00000007653.13	Gabrb2	gamma-aminobutyric acid type A receptor subunit beta 2	0	0	0	0	1	1	0	0
ENSMUSG00000007655.17	Cav1	caveolin 1, caveolae protein	13451.9	39864.1	4.12882	4.60059	13452.9	39865.1	1.56721	14.4992
ENSMUSG00000007656.15	Arpp19	cAMP-regulated phosphoprotein 19	9985.99	7695.31	3.99943	3.88628	9986.99	7696.31	-0.375882	13.0979
ENSMUSG00000007659.19	Bcl2l1	BCL2-like 1	2766.19	6201.1	3.44204	3.79254	2767.19	6202.1	1.16434	12.0164
ENSMUSG00000007670.11	Khsrp	KH-type splicing regulatory protein	20740.8	22223.9	4.31685	4.34684	20741.8	22224.9	0.0996348	14.3901
ENSMUSG00000007682.9	Dio2	deiodinase, iodothyronine, type II	431.091	0.996448	2.63557	0.300258	432.091	1.99645	-7.75775	4.87631
ENSMUSG00000007721.7	Ccdc124	coiled-coil domain containing 124	3582.98	3196.01	3.55437	3.50474	3583.98	3197.01	-0.164839	11.7249
ENSMUSG00000007739.11	Cct4	chaperonin containing TCP1 subunit 4	10613.8	31267.7	4.02591	4.49511	10614.8	31268.7	1.55865	14.1531
ENSMUSG00000007777.10	Trappc2b	trafficking protein particle complex 2B	1876.48	981.666	3.27358	2.99241	1877.48	982.666	-0.934027	10.4076
ENSMUSG00000007783.11	Cpt1c	carnitine palmitoyltransferase 1c	1410.22	1403.23	3.14959	3.14744	1411.22	1404.23	-0.00715539	10.4591
ENSMUSG00000007805.5	Twist2	twist basic helix-loop-helix transcription factor 2	1.00213	3471.75	0.301493	3.54067	2.00213	3472.75	10.7603	6.3817
ENSMUSG00000007812.17	Zfp655	zinc finger protein 655	2774.25	4388.82	3.4433	3.64245	2775.25	4389.82	0.661543	11.7692
ENSMUSG00000007815.14	Rhoa	ras homolog family member A	50166.7	26694.8	4.70042	4.42644	50167.7	26695.8	-0.910145	15.1594
ENSMUSG00000007817.16	Zmiz1	zinc finger, MIZ-type containing 1	27841	8659.91	4.4447	3.93756	27842	8660.91	-1.68467	13.9226
ENSMUSG00000007827.11	Ankrd26	ankyrin repeat domain 26	2653.77	2964.13	3.42403	3.47204	2654.77	2965.13	0.159511	11.4541
ENSMUSG00000007833.16	Aldh16a1	aldehyde dehydrogenase 16 family, member A1	1650.66	2580.4	3.21792	3.41185	1651.66	2581.4	0.644231	11.0118
ENSMUSG00000007836.7	Hnrnpa0	heterogeneous nuclear ribonucleoprotein A0	16137.4	28162.6	4.20786	4.44969	16138.4	28163.6	0.803335	14.3799
ENSMUSG00000007837.12	Prrg2	proline-rich Gla (G-carboxyglutamic acid) polypeptide 2	1217.43	301.016	3.0858	2.48003	1218.43	302.016	-2.01233	9.24465
ENSMUSG00000007850.17	Hnrnph1	heterogeneous nuclear ribonucleoprotein H1	20120.2	33201.1	4.30365	4.52117	20121.2	33202.1	0.722555	14.6577
ENSMUSG00000007867.10	Ift43	intraflagellar transport 43	1388.3	1136.5	3.1428	3.05595	1389.3	1137.5	-0.288496	10.2959
ENSMUSG00000007872.4	Id3	inhibitor of DNA binding 3	2669.45	5134.68	3.42658	3.7106	2670.45	5135.68	0.943474	11.8546
ENSMUSG00000007877.3	Tcap	titin-cap	0	1.9922	0	0.47599	1	2.9922	1.58121	0.790603
ENSMUSG00000007880.17	Arid1a	AT-rich interaction domain 1A	12964.5	10083.1	4.11279	4.00364	12965.5	10084.1	-0.362591	13.4811
ENSMUSG00000007888.16	Crlf1	cytokine receptor-like factor 1	65.1084	233.352	1.82026	2.36987	66.1084	234.352	1.82577	6.95965
ENSMUSG00000007891.17	Ctsd	cathepsin D	44973.6	20750.3	4.65297	4.31705	44974.6	20751.3	-1.11591	14.8989
ENSMUSG00000007892.9	Rplp1	ribosomal protein lateral stalk subunit P1	20254.9	47128.1	4.30655	4.67329	20255.9	47129.1	1.21828	14.9152
ENSMUSG00000007907.5	Cabs1	calcium binding protein, spermatid specific 1	0	0	0	0	1	1	0	0
ENSMUSG00000007908.15	Hmgcll1	3-hydroxymethyl-3-methylglutaryl-Coenzyme A lyase-like 1	3.00847	0	0.602978	0	4.00847	1	-2.00305	1.00153
ENSMUSG00000007944.9	Ttc9b	tetratricopeptide repeat domain 9B	0	0	0	0	1	1	0	0
ENSMUSG00000007946.12	Phox2a	paired-like homeobox 2a	0	0	0	0	1	1	0	0
ENSMUSG00000007950.10	Abhd8	abhydrolase domain containing 8	6781.71	5002.06	3.8314	3.69924	6782.71	5003.06	-0.43905	12.5081
ENSMUSG00000007987.13	Ift22	intraflagellar transport 22	709.194	1124.18	2.85138	3.05122	710.194	1125.18	0.663874	9.80401
ENSMUSG00000007989.8	Fzd3	frizzled class receptor 3	3492.3	343.7	3.54324	2.53744	3493.3	344.7	-3.34118	10.0998
ENSMUSG00000008028.16	1700008O03Rik	RIKEN cDNA 1700008O03 gene	6.00332	1.99669	0.845304	0.476642	7.00332	2.99669	-1.22467	2.1957
ENSMUSG00000008035.13	Mid1ip1	Mid1 interacting protein 1 (gastrulation specific G12-like (zebrafish))	8580.72	7130	3.93357	3.85315	8581.72	7131	-0.267162	12.9335
ENSMUSG00000008036.12	Ap2s1	adaptor-related protein complex 2, sigma 1 subunit	5098.13	4770.57	3.7075	3.67866	5099.13	4771.57	-0.0957868	12.2681
ENSMUSG00000008090.15	Fgfrl1	fibroblast growth factor receptor-like 1	5813.62	1754.54	3.76452	3.24441	5814.62	1755.54	-1.72777	11.6416
ENSMUSG00000008129.15	Brme1	break repair meiotic recombinase recruitment factor 1	224.618	63.189	2.35337	1.80746	225.618	64.189	-1.81348	6.911
ENSMUSG00000008136.15	Fhl2	four and a half LIM domains 2	3346.1	203.403	3.52467	2.31049	3347.1	204.403	-4.03342	9.69198
ENSMUSG00000008140.19	Emc10	ER membrane protein complex subunit 10	11003.3	7183.17	4.04156	3.85638	11004.3	7184.17	-0.615169	13.1182
ENSMUSG00000008153.13	Clstn3	calsyntenin 3	512.401	35.721	2.71046	1.56491	513.401	36.721	-3.80541	7.10124
ENSMUSG00000008167.15	Fbxw9	F-box and WD-40 domain protein 9	959.762	1116.71	2.98262	3.04833	960.762	1117.71	0.218291	10.0172
ENSMUSG00000008193.14	Spib	Spi-B transcription factor (Spi-1/PU.1 related)	2.00435	17.9413	0.477751	1.27741	3.00435	18.9413	2.65641	2.91526
ENSMUSG00000008200.16	Fnbp4	formin binding protein 4	3249.89	3441.8	3.512	3.53691	3250.89	3442.8	0.0827491	11.708
ENSMUSG00000008206.17	Cers4	ceramide synthase 4	0	1194.32	0	3.07749	1	1195.32	10.2232	5.11159
ENSMUSG00000008226.15	Scrn3	secernin 3	4369.9	1861.04	3.64057	3.26999	4370.9	1862.04	-1.23105	11.4782
ENSMUSG00000008301.12	Phax	phosphorylated adaptor for RNA export	2661.51	3586.6	3.42529	3.5548	2662.51	3587.6	0.43023	11.5937
ENSMUSG00000008305.20	Tle1	transducin-like enhancer of split 1	3575.8	2206.31	3.55349	3.34386	3576.8	2207.31	-0.696379	11.4563
ENSMUSG00000008307.12	1700109H08Rik	RIKEN cDNA 1700109H08 gene	2.00008	0.99887	0.477133	0.300785	3.00008	1.99887	-0.585815	1.29209
ENSMUSG00000008318.11	Relt	RELT tumor necrosis factor receptor	79.1721	328.918	1.90402	2.51841	80.1721	329.918	2.04094	7.3455
ENSMUSG00000008333.13	Snrpb2	U2 small nuclear ribonucleoprotein B	2575.93	4375.75	3.4111	3.64115	2576.93	4376.75	0.764207	11.7135
ENSMUSG00000008348.10	Ubc	ubiquitin C	33974.9	23860.1	4.53117	4.37769	33975.9	23861.1	-0.509852	14.7973
ENSMUSG00000008373.17	Prpf31	pre-mRNA processing factor 31	3516.75	5184.11	3.54626	3.71476	3517.75	5185.11	0.559722	12.0603
ENSMUSG00000008384.9	Sertad1	SERTA domain containing 1	772.949	825.073	2.88871	2.91702	773.949	826.073	0.0940313	9.64311
ENSMUSG00000008393.10	Carhsp1	calcium regulated heat stable protein 1	28151.5	8866.59	4.44952	3.94781	28152.5	8867.59	-1.66665	13.9477
ENSMUSG00000008398.17	Elk3	ELK3, member of ETS oncogene family	40.5569	10895.7	1.61864	4.0373	41.5569	10896.7	8.03459	9.39431
ENSMUSG00000008429.9	Herpud2	HERPUD family member 2	3125.74	2210.77	3.49509	3.34474	3126.74	2211.77	-0.499462	11.3607
ENSMUSG00000008435.16	Rdh13	retinol dehydrogenase 13 (all-trans and 9-cis)	2230.94	1445.19	3.34868	3.16023	2231.94	1446.19	-0.626041	10.8111
ENSMUSG00000008438.4	Adam21	a disintegrin and metallopeptidase domain 21	5.011	4.9835	0.778947	0.776955	6.011	5.9835	-0.0066164	2.5843
ENSMUSG00000008450.9	Nutf2	nuclear transport factor 2	6672.28	11796	3.82434	4.07177	6673.28	11797	0.821946	13.1152
ENSMUSG00000008461.7	Fut1	fucosyltransferase 1	0	1.99222	0	0.475993	1	2.99222	1.58121	0.790607
ENSMUSG00000008475.14	Arpc5	actin related protein 2/3 complex, subunit 5	11301.4	8624	4.05317	3.93576	11302.4	8625	-0.390032	13.2693
ENSMUSG00000008482.10	Rnf151	ring finger protein 151	1.45495	15.9588	0.390042	1.22939	2.45495	16.9588	2.78827	2.68983
ENSMUSG00000008489.19	Elavl2	ELAV like RNA binding protein 1	0	2832.91	0	3.45239	1	2833.91	11.4686	5.73429
ENSMUSG00000008496.20	Pou2f2	POU domain, class 2, transcription factor 2	53.348	7.32656	1.73518	0.920466	54.348	8.32656	-2.70643	4.41094
ENSMUSG00000008540.12	Mgst1	microsomal glutathione S-transferase 1	56585.4	7744.66	4.75271	3.88906	56586.4	7745.66	-2.86899	14.3537
ENSMUSG00000008575.18	Nfib	nuclear factor I/B	16504.5	14926.6	4.21763	4.17399	16505.5	14927.6	-0.14496	13.9382
ENSMUSG00000008590.5	Htr3b	5-hydroxytryptamine (serotonin) receptor 3B	0	0	0	0	1	1	0	0
ENSMUSG00000008601.13	Rab25	RAB25, member RAS oncogene family	1.00096	0.997926	0.301238	0.300579	2.00096	1.99793	-0.00218667	0.999596
ENSMUSG00000008604.12	Ubqln4	ubiquilin 4	7715.5	7303.29	3.88742	3.86358	7716.5	7304.29	-0.0792038	12.8741
ENSMUSG00000008658.18	Rbfox1	RNA binding protein, fox-1 homolog (C. elegans) 1	4.01128	0	0.699948	0	5.01128	1	-2.32518	1.16259
ENSMUSG00000008668.16	Rps18	ribosomal protein S18	22226.4	15507.5	4.34689	4.19057	22227.4	15508.5	-0.519277	14.1804
ENSMUSG00000008682.14	Rpl10	ribosomal protein L10	43700.2	47027.5	4.64049	4.67236	43701.2	47028.5	0.105862	15.4683
ENSMUSG00000008683.17	Rps15a	ribosomal protein S15A	12402.8	19338.3	4.09355	4.28644	12403.8	19339.3	0.640751	13.9189
ENSMUSG00000008690.16	Ncaph2	non-SMC condensin II complex, subunit H2	22828.4	16666.4	4.35849	4.22187	22829.4	16667.4	-0.45386	14.2517
ENSMUSG00000008730.18	Hipk1	homeodomain interacting protein kinase 1	33439.6	9638.19	4.52427	3.98404	33440.6	9639.19	-1.79462	14.132
ENSMUSG00000008734.10	Gprc5b	G protein-coupled receptor, family C, group 5, member B	6666.34	4602.92	3.82395	3.66313	6667.34	4603.92	-0.534247	12.4358
ENSMUSG00000008763.17	Man1a2	mannosidase, alpha, class 1A, member 2	40066.5	11252.4	4.60279	4.05128	40067.5	11253.4	-1.83208	14.3741
ENSMUSG00000008789.11	Ceacam5	CEA cell adhesion molecule 5	3.00839	0	0.60297	0	4.00839	1	-2.00302	1.00151
ENSMUSG00000008813.14	Tppp2	tubulin polymerization-promoting protein family member 2	0	0.996101	0	0.300183	1	1.9961	0.997185	0.498592
ENSMUSG00000008822.16	Acyp1	acylphosphatase 1	849.956	289.786	2.92991	2.46357	850.956	290.786	-1.54913	8.95838
ENSMUSG00000008843.5	Cldn13	claudin 13	0	0	0	0	1	1	0	0
ENSMUSG00000008845.10	Cd163	CD163 antigen	0	0	0	0	1	1	0	0
ENSMUSG00000008855.18	Hdac5	histone deacetylase 5	3030.53	9802.6	3.48166	3.99139	3031.53	9803.6	1.69326	12.4125
ENSMUSG00000008859.9	Rala	v-ral simian leukemia viral oncogene A (ras related)	4402.39	4252.19	3.64379	3.62871	4403.39	4253.19	-0.0500716	12.0794
ENSMUSG00000008874.4	Clec3a	C-type lectin domain family 3, member a	0	0	0	0	1	1	0	0
ENSMUSG00000008892.14	Vdac3	voltage-dependent anion channel 3	15202.2	11644	4.18194	4.06614	15203.2	11645	-0.38467	13.6998
ENSMUSG00000008932.11	Slc1a7	solute carrier family 1 (glutamate transporter), member 7	0	0	0	0	1	1	0	0
ENSMUSG00000008958.15	Vps72	vacuolar protein sorting 72	3727.59	3373.2	3.57154	3.52817	3728.59	3374.2	-0.144085	11.7924
ENSMUSG00000008976.17	Gabpa	GA repeat binding protein, alpha	6779.28	12190.2	3.83125	4.08605	6780.28	12191.2	0.846425	13.1503
ENSMUSG00000008999.8	Bmp7	bone morphogenetic protein 7	0	0.996089	0	0.30018	1	1.99609	0.997176	0.498588
ENSMUSG00000009013.6	Dynll1	dynein light chain LC8-type 1	3810.41	17630.4	3.58109	4.24629	3811.41	17631.4	2.20975	13.001
ENSMUSG00000009030.15	Pdcl	phosducin-like	9370.86	4268.46	3.97183	3.63037	9371.86	4269.46	-1.13428	12.627
ENSMUSG00000009035.16	Tmem184b	transmembrane protein 184b	2979.56	8105.12	3.4743	3.90881	2980.56	8106.12	1.44343	12.2631
ENSMUSG00000009047.6	Gm5965	predicted gene 5965	0	0	0	0	1	1	0	0
ENSMUSG00000009070.15	Rsph14	radial spoke head homolog 14 (Chlamydomonas)	6.01685	0	0.846142	0	7.01685	1	-2.81082	1.40541
ENSMUSG00000009073.17	Nf2	neurofibromin 2	20250.3	20973.7	4.30645	4.3217	20251.3	20974.7	0.0506366	14.331
ENSMUSG00000009075.3	Cabp7	calcium binding protein 7	1.00212	0.996789	0.30149	0.300332	2.00212	1.99679	-0.00384574	0.999604
ENSMUSG00000009076.11	Zmat5	zinc finger, matrin type 5	2480.3	794.03	3.39468	2.90038	2481.3	795.03	-1.64202	10.4559
ENSMUSG00000009079.17	Ewsr1	Ewing sarcoma breakpoint region 1	18814	30357.9	4.2745	4.48229	18815	30358.9	0.690237	14.5447
ENSMUSG00000009090.18	Ap1b1	adaptor protein complex AP-1, beta 1 subunit	11186.9	7755.67	4.04875	3.88968	11187.9	7756.67	-0.528433	13.1854
ENSMUSG00000009092.6	Derl3	Der1-like domain family, member 3	3.00841	0	0.602972	0	4.00841	1	-2.00303	1.00152
ENSMUSG00000009093.8	Gstt4	glutathione S-transferase, theta 4	41.115	0	1.62444	0	42.115	1	-5.39626	2.69813
ENSMUSG00000009097.11	Tbx1	T-box 1	5185.5	0	3.71487	0	5186.5	1	-12.3405	6.17027
ENSMUSG00000009108.16	Gnat2	G protein subunit alpha transducin 2	76.1455	207.373	1.88731	2.31884	77.1455	208.373	1.43351	6.98627
ENSMUSG00000009112.5	Bcl2l13	BCL2 like 13	14477.9	8011.62	4.16074	3.90377	14478.9	8012.62	-0.853607	13.3949
ENSMUSG00000009114.18	2610028H24Rik	RIKEN cDNA 2610028H24 gene	0	0	0	0	1	1	0	0
ENSMUSG00000009115.6	Spatc1l	spermatogenesis and centriole associated 1 like	1.15373	0.880884	0.333191	0.274362	2.15373	1.88088	-0.195425	1.00912
ENSMUSG00000009145.7	Dqx1	DEAQ RNA-dependent ATPase	26.0588	63.7849	1.43231	1.81147	27.0588	64.7849	1.25956	5.38781
ENSMUSG00000009185.3	Ccl8	C-C motif chemokine ligand 8	0	0	0	0	1	1	0	0
ENSMUSG00000009207.16	Lnpk	lunapark, ER junction formation factor	1405.67	2414.13	3.14819	3.38294	1406.67	2415.13	0.779813	10.848
ENSMUSG00000009210.11	Prr29	proline rich 29	0	1.99219	0	0.47599	1	2.99219	1.5812	0.790602
ENSMUSG00000009214.10	Mymk	myomaker, myoblast fusion factor	0	0	0	0	1	1	0	0
ENSMUSG00000009216.8	Fam163b	family with sequence similarity 163, member B	0	0	0	0	1	1	0	0
ENSMUSG00000009246.15	Trpm5	transient receptor potential cation channel, subfamily M, member 5	1.00243	3.98616	0.301558	0.697766	2.00243	4.98616	1.31617	1.65984
ENSMUSG00000009248.7	Ascl2	achaete-scute family bHLH transcription factor 2	7.01965	0	0.904155	0	8.01965	1	-3.00354	1.50177
ENSMUSG00000009281.7	Rarres2	retinoic acid receptor responder (tazarotene induced) 2	0	10.9571	0	1.07763	1	11.9571	3.5798	1.7899
ENSMUSG00000009291.14	Pttg1ip	pituitary tumor-transforming 1 interacting protein	29489.9	17927.8	4.46969	4.25355	29490.9	17928.8	-0.717988	14.489
ENSMUSG00000009292.19	Trpm2	transient receptor potential cation channel, subfamily M, member 2	0	0.996193	0	0.300203	1	1.99619	0.997251	0.498626
ENSMUSG00000009293.18	Ube2g2	ubiquitin-conjugating enzyme E2G 2	5324.09	4905.7	3.72633	3.69079	5325.09	4906.7	-0.118052	12.3196
ENSMUSG00000009350.14	Mpo	myeloperoxidase	0	1.99217	0	0.475986	1	2.99217	1.58119	0.790595
ENSMUSG00000009356.13	Lpo	lactoperoxidase	0	0	0	0	1	1	0	0
ENSMUSG00000009376.16	Met	met proto-oncogene	3736.92	62676.1	3.57263	4.79711	3737.92	62677.1	4.06763	13.9018
ENSMUSG00000009378.5	Slc16a12	solute carrier family 16 (monocarboxylic acid transporters), member 12	10.0281	0	1.0425	0	11.0281	1	-3.46311	1.73156
ENSMUSG00000009394.14	Syn2	synapsin II	0	22.9103	0	1.37858	1	23.9103	4.57956	2.28978
ENSMUSG00000009406.14	Elk1	ELK1, member of ETS oncogene family	3019.95	1713.14	3.48014	3.23405	3020.95	1714.14	-0.817516	11.152
ENSMUSG00000009418.18	Nav1	neuron navigator 1	12366.3	3886.66	4.09227	3.58969	12367.3	3887.66	-1.66955	12.7595
ENSMUSG00000009470.18	Tnpo1	transportin 1	19096.7	24761.3	4.28098	4.39379	19097.7	24762.3	0.37475	14.4085
ENSMUSG00000009471.5	Myod1	myogenic differentiation 1	0	0	0	0	1	1	0	0
ENSMUSG00000009487.11	Otog	otogelin	0	0	0	0	1	1	0	0
ENSMUSG00000009535.14	Rnmt	RNA (guanine-7-) methyltransferase	3023.8	4188.84	3.4807	3.6222	3024.8	4189.84	0.470054	11.7977
ENSMUSG00000009545.15	Kcnq1	potassium voltage-gated channel, subfamily Q, member 1	20.0561	0	1.32338	0	21.0561	1	-4.39617	2.19808
ENSMUSG00000009549.15	Srp14	signal recognition particle 14	4187.26	2285.34	3.62203	3.35914	4188.26	2286.34	-0.873312	11.5955
ENSMUSG00000009551.3	6330409D20Rik		0	0	0	0	1	1	0	0
ENSMUSG00000009555.17	Cdk9	cyclin dependent kinase 9	5289.15	5424.59	3.72347	3.73445	5290.15	5425.59	0.0364726	12.3873
ENSMUSG00000009563.17	Tor2a	torsin family 2, member A	3939.42	1522.55	3.59554	3.18286	3940.42	1523.55	-1.37092	11.2587
ENSMUSG00000009566.13	Fpgs	folylpolyglutamyl synthetase	602.206	2874.04	2.78047	3.45864	603.206	2875.04	2.25286	10.3629
ENSMUSG00000009569.15	Mrtfb	myocardin related transcription factor B	3891.54	4167.44	3.59023	3.61997	3892.54	4168.44	0.098797	11.9759
ENSMUSG00000009575.15	Cbx5	chromobox 5	41029.9	41641.1	4.61311	4.61953	41030.9	41642.1	0.0213317	15.3351
ENSMUSG00000009580.16	Odam	odontogenic, ameloblast asssociated	0	0	0	0	1	1	0	0
ENSMUSG00000009585.19	Apobec3	apolipoprotein B mRNA editing enzyme, catalytic polypeptide 3	26.3597	5246.99	1.43711	3.71999	27.3597	5247.99	7.58357	8.56577
ENSMUSG00000009588.10	St6galnac1	ST6 (alpha-N-acetyl-neuraminyl-2,3-beta-galactosyl-1,3)-N-acetylgalactosaminide alpha-2,6-sialyltransferase 1	0	0	0	0	1	1	0	0
ENSMUSG00000009596.10	Taf7l	TATA-box binding protein associated factor 7 like	1.3961	1.55432	0.379505	0.407275	2.3961	2.55432	0.0922495	1.30681
ENSMUSG00000009614.17	Sardh	sarcosine dehydrogenase	53501.4	9719.7	4.72837	3.9877	53502.4	9720.7	-2.46047	14.4771
ENSMUSG00000009621.19	Vav2	vav 2 oncogene	10439.7	4300.59	4.01873	3.63363	10440.7	4301.59	-1.27928	12.7103
ENSMUSG00000009628.15	Tex15	testis expressed gene 15	4873.63	0	3.68794	0	4874.63	1	-12.2511	6.12554
ENSMUSG00000009630.11	Ppp2cb	protein phosphatase 2 (formerly 2A), catalytic subunit, beta isoform	5515.34	7125.31	3.74165	3.85286	5516.34	7126.31	0.369444	12.6142
ENSMUSG00000009633.4	G0s2	G0/G1 switch gene 2	3843.75	0	3.58487	0	3844.75	1	-11.9087	5.95434
ENSMUSG00000009640.12	Dmap1	DNA methyltransferase 1-associated protein 1	1685.7	1337.37	3.22704	3.12658	1686.7	1338.37	-0.333723	10.5531
ENSMUSG00000009646.14	Pla2g12b	phospholipase A2, group XIIB	0	1.9922	0	0.475991	1	2.9922	1.58121	0.790604
ENSMUSG00000009647.14	Mcu	mitochondrial calcium uniporter	3845.69	4588.3	3.58509	3.66175	3846.69	4589.3	0.254656	12.0367
ENSMUSG00000009654.5	Oit3	oncoprotein induced transcript 3	5.01077	25.9156	0.77893	1.43	6.01077	26.9156	2.16282	3.66896
ENSMUSG00000009670.12	Tex11	testis expressed gene 11	1.00279	0	0.301636	0	2.00279	1	-1.00201	0.501007
ENSMUSG00000009681.11	Bcr	BCR activator of RhoGEF and GTPase	5093.73	10134.8	3.70712	4.00586	5094.73	10135.8	0.992379	12.811
ENSMUSG00000009687.15	Fxyd5	FXYD domain-containing ion transport regulator 5	43.0031	1813.42	1.64348	3.25874	44.0031	1814.42	5.36576	8.14241
ENSMUSG00000009731.5	Kcnd1	potassium voltage-gated channel, Shal-related family, member 1	111.275	731.376	2.05028	2.86473	112.275	732.376	2.70555	8.16367
ENSMUSG00000009733.10	Tfcp2	transcription factor CP2	3253.61	1535.3	3.5125	3.18648	3254.61	1536.3	-1.08302	11.1268
ENSMUSG00000009734.20	Pou6f2	POU domain, class 6, transcription factor 2	0	0	0	0	1	1	0	0
ENSMUSG00000009739.19	Pou6f1	POU domain, class 6, transcription factor 1	284.057	2256.08	2.45493	3.35355	285.057	2257.08	2.98514	9.64767
ENSMUSG00000009741.17	Ubp1	upstream binding protein 1	7117.88	4643.86	3.85241	3.66697	7118.88	4644.86	-0.616017	12.4894
ENSMUSG00000009772.16	Nuak2	NUAK family, SNF1-like kinase, 2	64.1429	706.637	1.81387	2.84981	65.1429	707.637	3.44133	7.7462
ENSMUSG00000009828.16	Cilk1	ciliogenesis associated kinase 1	3910.02	1429.75	3.59229	3.15556	3911.02	1430.75	-1.45077	11.2079
ENSMUSG00000009863.15	Sdhb	succinate dehydrogenase complex, subunit B, iron sulfur (Ip)	27038.2	3987.28	4.43199	3.60079	27039.2	3988.28	-2.76122	13.3422
ENSMUSG00000009876.14	Cox4i2	cytochrome c oxidase subunit 4I2	42.9407	6.00174	1.64287	0.845206	43.9407	7.00174	-2.64977	4.1326
ENSMUSG00000009894.16	Snap47	synaptosomal-associated protein, 47	2718.05	8111.84	3.43442	3.90917	2719.05	8112.84	1.5771	12.1974
ENSMUSG00000009900.8	Wnt3a	wingless-type MMTV integration site family, member 3A	1.0028	0	0.301638	0	2.0028	1	-1.00202	0.50101
ENSMUSG00000009905.6	Kdsr	3-ketodihydrosphingosine reductase	1947.84	1018.33	3.28978	3.00832	1948.84	1019.33	-0.93499	10.4609
ENSMUSG00000009907.18	Vps4b	vacuolar protein sorting 4B	12687	7499.3	4.10339	3.87508	12688	7500.3	-0.758446	13.252
ENSMUSG00000009927.10	Rps25	ribosomal protein S25	18968.2	22510.8	4.27805	4.35241	18969.2	22511.8	0.247022	14.3349
ENSMUSG00000009941.11	Nxf2	nuclear RNA export factor 2	3.00845	0	0.602976	0	4.00845	1	-2.00304	1.00152
ENSMUSG00000009995.18	Tafazzin	tafazzin, phospholipid-lysophospholipid transacylase	2660.44	1083.2	3.42512	3.03511	2661.44	1084.2	-1.29558	10.7302
ENSMUSG00000010021.14	Kif19a	kinesin family member 19A	381.873	0.996562	2.58305	0.300283	382.873	1.99656	-7.5832	4.78912
ENSMUSG00000010025.20	Aldh3a2	aldehyde dehydrogenase family 3, subfamily A2	6242.24	4918.64	3.79541	3.69193	6243.24	4919.64	-0.343743	12.4362
ENSMUSG00000010044.13	Zmynd10	zinc finger, MYND domain containing 10	20.0351	6.98003	1.32294	0.902004	21.0351	7.98003	-1.39833	3.69556
ENSMUSG00000010045.3	Tmem115	transmembrane protein 115	3038.99	1869.23	3.48287	3.2719	3039.99	1870.23	-0.700851	11.2194
ENSMUSG00000010047.13	Hyal2	hyaluronoglucosaminidase 2	865.203	2223.51	2.93762	3.34723	866.203	2224.51	1.36071	10.4389
ENSMUSG00000010048.11	Ifrd2	interferon-related developmental regulator 2	2549.88	3646.97	3.40669	3.56205	2550.88	3647.97	0.516101	11.5748
ENSMUSG00000010051.16	Hyal1	hyaluronoglucosaminidase 1	508.487	131.56	2.70713	2.12241	509.487	132.56	-1.9424	8.0217
ENSMUSG00000010054.5	Tusc2	tumor suppressor 2, mitochondrial calcium regulator	1936.68	617.891	3.28728	2.79161	1937.68	618.891	-1.64657	10.0968
ENSMUSG00000010057.9	Nprl2	NPR2 like, GATOR1 complex subunit	1607.39	506.686	3.20639	2.70559	1608.39	507.686	-1.66361	9.81959
ENSMUSG00000010064.16	Slc38a3	solute carrier family 38, member 3	3.00626	2.99048	0.602739	0.601025	4.00626	3.99048	-0.00569592	1.99941
ENSMUSG00000010066.17	Cacna2d2	calcium channel, voltage-dependent, alpha 2/delta subunit 2	8.89203	6.06734	0.995286	0.849256	9.89203	7.06734	-0.4851	3.06372
ENSMUSG00000010067.14	Rassf1	Ras association (RalGDS/AF-6) domain family member 1	2244.06	1901.3	3.35123	3.27928	2245.06	1902.3	-0.239007	11.013
ENSMUSG00000010080.16	Epn3	epsin 3	0	1835.81	0	3.26406	1	1836.81	10.843	5.42149
ENSMUSG00000010086.18	Rnf112	ring finger protein 112	0	504.026	0	2.70331	1	505.026	8.98022	4.49011
ENSMUSG00000010095.14	Slc3a2	solute carrier family 3 (activators of dibasic and neutral amino acid transport), member 2	68723.9	20145.8	4.83711	4.30421	68724.9	20146.8	-1.77028	15.1834
ENSMUSG00000010097.16	Nxf1	nuclear RNA export factor 1	5879.32	10818.7	3.7694	4.03422	5880.32	10819.7	0.879697	12.9615
ENSMUSG00000010110.18	Stx5a	syntaxin 5A	2654.69	4568.29	3.42418	3.65985	2655.69	4569.29	0.782882	11.7663
ENSMUSG00000010122.15	Slc47a1	solute carrier family 47, member 1	7099.86	0	3.85131	0	7100.86	1	-12.7938	6.39689
ENSMUSG00000010136.15	Cimap3	ciliary microtubule associated protein 3	0	0	0	0	1	1	0	0
ENSMUSG00000010142.13	Tnfrsf13b	tumor necrosis factor receptor superfamily, member 13b	0	0	0	0	1	1	0	0
ENSMUSG00000010154.8	Spire2	spire type actin nucleation factor 2	11.0196	1867.61	1.07989	3.27152	12.0196	1868.61	7.28043	7.22753
ENSMUSG00000010175.14	Prox1	prospero homeobox 1	2067.78	0	3.31572	0	2068.78	1	-11.0146	5.50728
ENSMUSG00000010205.12	Raver1	ribonucleoprotein, PTB-binding 1	12673.8	9534.52	4.10294	3.97934	12674.8	9535.52	-0.410584	13.4244
ENSMUSG00000010277.8	Bltp2	bridge-like lipid transfer protein family member 2	20893.6	41820.9	4.32003	4.6214	20894.6	41821.9	1.00113	14.8514
ENSMUSG00000010290.8	AI597479	expressed sequence AI597479	3067.02	2601.14	3.48686	3.41533	3068.02	2602.14	-0.237607	11.4643
ENSMUSG00000010307.8	Tmem86a	transmembrane protein 86A	22467.3	1273.3	4.35157	3.10527	22468.3	1274.3	-4.14011	12.3855
ENSMUSG00000010311.16	Optc	opticin	0	37.8518	0	1.58941	1	38.8518	5.27991	2.63995
ENSMUSG00000010342.17	Tex14	testis expressed gene 14	7.01717	11.9575	0.904021	1.11252	8.01717	12.9575	0.692621	3.3494
ENSMUSG00000010358.14	Ifi35	interferon-induced protein 35	908.269	304.237	2.95869	2.48464	909.269	305.237	-1.57478	9.04118
ENSMUSG00000010362.10	Rdm1	RAD52 motif 1	182.191	75.8366	2.2629	1.88557	183.191	76.8366	-1.25348	6.89046
ENSMUSG00000010376.17	Nedd8	neural precursor cell expressed, developmentally down-regulated gene 8	12828.2	4887.39	4.1082	3.68917	12829.2	4888.39	-1.392	12.9511
ENSMUSG00000010392.9	Gosr1	golgi SNAP receptor complex member 1	4401.53	4883.87	3.6437	3.68885	4402.53	4884.87	0.149988	12.1791
ENSMUSG00000010406.13	Mrpl52	mitochondrial ribosomal protein L52	2024.61	1531.18	3.30656	3.18531	2025.61	1532.18	-0.402774	10.7828
ENSMUSG00000010435.8	Spaca7	sperm acrosome associated 7	0	0	0	0	1	1	0	0
ENSMUSG00000010453.13	Kansl3	KAT8 regulatory NSL complex subunit 3	13866.9	5037.19	4.14201	3.70227	13867.9	5038.19	-1.46077	13.0291
ENSMUSG00000010461.17	Eya4	EYA transcriptional coactivator and phosphatase 4	0	5203.63	0	3.71639	1	5204.63	12.3456	6.17279
ENSMUSG00000010476.16	Ebf3	early B cell factor 3	123.345	0	2.09463	0	124.345	1	-6.9582	3.4791
ENSMUSG00000010492.11	Uckl1os	uridine-cytidine kinase 1-like 1, opposite strand	1.00284	0	0.301646	0	2.00284	1	-1.00205	0.501023
ENSMUSG00000010505.17	Myt1	myelin transcription factor 1	0	0.996007	0	0.300162	1	1.99601	0.997117	0.498558
ENSMUSG00000010517.8	Faf1	Fas-associated factor 1	10747.9	5449.79	4.03136	3.73646	10748.9	5450.79	-0.979649	12.9021
ENSMUSG00000010529.7	Gm266	predicted gene 266	15.0421	0	1.20526	0	16.0421	1	-4.00379	2.0019
ENSMUSG00000010538.15	Tsacc	TSSK6 activating co-chaperone	105.801	44.8853	2.02857	1.66167	106.801	45.8853	-1.21882	6.12937
ENSMUSG00000010554.15	Mettl16	methyltransferase 16, N6-methyladenosine	2948.54	6822.01	3.46975	3.83398	2949.54	6823.01	1.20992	12.1312
ENSMUSG00000010592.10	Dazl	deleted in azoospermia-like	0	0.996068	0	0.300175	1	1.99607	0.997161	0.498581
ENSMUSG00000010601.15	Apol7a	apolipoprotein L 7a	0	70.7231	0	1.85566	1	71.7231	6.16437	3.08218
ENSMUSG00000010607.9	Pigyl	phosphatidylinositol glycan anchor biosynthesis, class Y-like	803.915	1051.27	2.90575	3.02213	804.915	1052.27	0.3866	9.84599
ENSMUSG00000010608.16	Rbm25	RNA binding motif protein 25	9933.7	11213.7	3.99715	4.04979	9934.7	11214.7	0.174848	13.3657
ENSMUSG00000010609.16	Psen2	presenilin 2	39660.8	1843.51	4.59837	3.26588	39661.8	1844.51	-4.42645	13.0622
ENSMUSG00000010651.5	Acaa1b	acetyl-Coenzyme A acyltransferase 1B	22.5189	77.5563	1.37142	1.89518	23.5189	78.5563	1.73991	5.4257
ENSMUSG00000010660.4	Plcd1	phospholipase C, delta 1	273.727	539.947	2.4389	2.73316	274.727	540.947	0.977487	8.5906
ENSMUSG00000010663.6	Fads1	fatty acid desaturase 1	44851	44964.6	4.65178	4.65288	44852	44965.6	0.00364865	15.4547
ENSMUSG00000010721.16	Lmbr1	limb region 1	0	636.508	0	2.80449	1	637.508	9.3163	4.65815
ENSMUSG00000010751.16	Tnfrsf22	tumor necrosis factor receptor superfamily, member 22	9.71382	210.539	1.02994	2.32539	10.7138	211.539	4.30338	5.57309
ENSMUSG00000010755.18	Cars1	cysteinyl-tRNA synthetase 1	2960.4	9545.05	3.4715	3.97982	2961.4	9546.05	1.68862	12.3764
ENSMUSG00000010760.6	Phlda2	pleckstrin homology like domain, family A, member 2	0	0.996098	0	0.300182	1	1.9961	0.997182	0.498591
ENSMUSG00000010796.12	Asz1	ankyrin repeat, SAM and basic leucine zipper domain containing 1	0	0	0	0	1	1	0	0
ENSMUSG00000010797.7	Wnt2	wingless-type MMTV integration site family, member 2	0	0	0	0	1	1	0	0
ENSMUSG00000010803.14	Gabra1	gamma-aminobutyric acid type A receptor subunit alpha 1	0	0	0	0	1	1	0	0
ENSMUSG00000010825.18	Grid2ip	glutamate receptor, ionotropic, delta 2 (Grid2) interacting protein 1	1.0028	0	0.301637	0	2.0028	1	-1.00202	0.501009
ENSMUSG00000010830.9	Kdelr3	KDEL (Lys-Asp-Glu-Leu) endoplasmic reticulum protein retention receptor 3	374.544	4928.37	2.57466	3.69279	375.544	4929.37	3.71435	10.41
ENSMUSG00000010841.14	Cfap97d1	CFAP97 domain containing 1	0	0	0	0	1	1	0	0
ENSMUSG00000010911.13	Apip	APAF1 interacting protein	2643.52	728.778	3.42235	2.86319	2644.52	729.778	-1.85747	10.4401
ENSMUSG00000010914.11	Pdhx	pyruvate dehydrogenase complex, component X	13166.4	1807.63	4.1195	3.25735	13167.4	1808.63	-2.864	12.2527
ENSMUSG00000010936.12	Vac14	Vac14 homolog (S. cerevisiae)	6845.2	4518.93	3.83545	3.65513	6846.2	4519.93	-0.599005	12.4416
ENSMUSG00000011008.14	Mcoln2	mucolipin 2	0	0	0	0	1	1	0	0
ENSMUSG00000011034.7	Slc5a1	solute carrier family 5 (sodium/glucose cotransporter), member 1	0	0.996033	0	0.300168	1	1.99603	0.997135	0.498568
ENSMUSG00000011096.18	Akt1s1	AKT1 substrate 1	5327.2	4864.56	3.72658	3.68713	5328.2	4865.56	-0.131041	12.3139
ENSMUSG00000011114.19	Tbrg1	transforming growth factor beta regulated gene 1	4626.68	10433.8	3.66536	4.01848	4627.68	10434.8	1.17304	12.7626
ENSMUSG00000011118.5	Panx3	pannexin 3	5.01048	66.786	0.778909	1.83114	6.01048	67.786	3.49544	4.3352
ENSMUSG00000011148.15	Adss1	adenylosuccinate synthase 1	1.01484	15.7507	0.30424	1.22403	2.01484	16.7507	3.05549	2.53841
ENSMUSG00000011154.18	Cfap161	cilia and flagella associated protein 161	10.1816	343.456	1.0485	2.53713	11.1816	344.456	4.94512	5.95561
ENSMUSG00000011158.9	Brf1	BRF1, RNA polymerase III transcription initiation factor 90 kDa subunit	3115.59	3162.79	3.49368	3.50021	3116.59	3163.79	0.0216866	11.6166
ENSMUSG00000011171.12	Vipr2	vasoactive intestinal peptide receptor 2	0	0.996153	0	0.300194	1	1.99615	0.997222	0.498611
ENSMUSG00000011179.9	Odc1	ornithine decarboxylase, structural 1	29834.9	16607.2	4.47474	4.22032	29835.9	16608.2	-0.845155	14.4422
ENSMUSG00000011254.17	Thg1l	tRNA-histidine guanylyltransferase 1-like (S. cerevisiae)	1057.11	1227.19	3.02453	3.08926	1058.11	1228.19	0.215042	10.1548
ENSMUSG00000011256.17	Adam19	ADAM metallopeptidase domain 19	285.722	2307.59	2.45746	3.36335	286.722	2308.59	3.00928	9.66815
ENSMUSG00000011257.20	Pabpc4	poly(A) binding protein, cytoplasmic 4	11057	27601.7	4.04368	4.44095	11058	27602.7	1.31972	14.0927
ENSMUSG00000011263.18	Exoc3l2	exocyst complex component 3-like 2	12.0284	3.98607	1.11489	0.697758	13.0284	4.98607	-1.38569	3.01075
ENSMUSG00000011267.9	Zfp296	zinc finger protein 296	43.0676	34.9064	1.64412	1.55517	44.0676	35.9064	-0.295477	5.31391
ENSMUSG00000011305.12	Plin5	perilipin 5	7021.64	0	3.8465	0	7022.64	1	-12.7778	6.3889
ENSMUSG00000011306.8	Sugp1	SURP and G patch domain containing 1	2669.69	2914.54	3.42662	3.46472	2670.69	2915.54	0.126549	11.4463
ENSMUSG00000011349.6	Dmrtc2	doublesex and mab-3 related transcription factor like family C2	0	3.98439	0	0.697612	1	4.98439	2.31742	1.15871
ENSMUSG00000011350.17	Gm5893	predicted gene 5893	0	0	0	0	1	1	0	0
ENSMUSG00000011382.9	Dhdh	dihydrodiol dehydrogenase	9290.32	1.99285	3.96808	0.476085	9291.32	2.99285	-11.6001	7.38159
ENSMUSG00000011427.17	Zfp790	zinc finger protein 790	1531.83	605.21	3.18549	2.78262	1532.83	606.21	-1.33831	9.91283
ENSMUSG00000011463.6	Cpb1	carboxypeptidase B1	0	0	0	0	1	1	0	0
ENSMUSG00000011486.15	Slc25a41	solute carrier family 25, member 41	0	1.99221	0	0.475993	1	2.99221	1.58121	0.790606
ENSMUSG00000011589.10	Fsd1	fibronectin type 3 and SPRY domain-containing protein	2.00347	100.713	0.477624	2.00738	3.00347	101.713	5.08173	4.12749
ENSMUSG00000011632.8	Pinlyp	phospholipase A2 inhibitor and LY6/PLAUR domain containing	0	0	0	0	1	1	0	0
ENSMUSG00000011658.17	Fuz	fuzzy planar cell polarity protein	2012.91	414.398	3.30404	2.61846	2013.91	415.398	-2.27743	9.83707
ENSMUSG00000011751.18	Sptbn4	spectrin beta, non-erythrocytic 4	47.3503	79.322	1.6844	1.90483	48.3503	80.322	0.732268	5.96159
ENSMUSG00000011752.8	Pgam1	phosphoglycerate mutase 1	110138	93631.4	5.04194	4.97143	110139	93632.4	-0.234245	16.6318
ENSMUSG00000011831.17	Evi5	ecotropic viral integration site 5	8362.33	4183.02	3.92238	3.62159	8363.33	4184.02	-0.999188	12.5303
ENSMUSG00000011832.17	Evi5l	ecotropic viral integration site 5 like	3586.27	1619.18	3.55476	3.20956	3587.27	1620.18	-1.14673	11.2353
ENSMUSG00000011837.5	Snapc2	small nuclear RNA activating complex, polypeptide 2	2936.5	2526.33	3.46798	3.40266	2937.5	2527.33	-0.216975	11.4119
ENSMUSG00000011877.14	Git1	GIT ArfGAP 1	2912.01	9884.18	3.46434	3.99498	2913.01	9885.18	1.76276	12.3897
ENSMUSG00000011884.14	Gltp	glycolipid transfer protein	10729.1	9903.7	4.0306	3.99584	10730.1	9904.7	-0.115472	13.3316
ENSMUSG00000011958.18	Bnip2	BCL2/adenovirus E1B interacting protein 2	9957.59	7972.52	3.9982	3.90165	9958.59	7973.52	-0.320725	13.1214
ENSMUSG00000011960.13	Ccnt1	cyclin T1	7597.14	7367.98	3.88071	3.86741	7598.14	7368.98	-0.0441813	12.8693
ENSMUSG00000012017.5	Scarf2	scavenger receptor class F, member 2	1.00643	9033.52	0.302424	3.95591	2.00643	9034.52	12.1366	7.07293
ENSMUSG00000012042.10	4930579F01Rik	RIKEN cDNA 4930579F01 gene	2.00562	0	0.477935	0	3.00562	1	-1.58766	0.793832
ENSMUSG00000012076.9	Brms1l	breast cancer metastasis-suppressor 1-like	7688.24	2798.97	3.88588	3.44715	7689.24	2799.97	-1.45743	12.1799
ENSMUSG00000012114.18	Med15	mediator complex subunit 15	5051.01	6096.27	3.70346	3.78514	5052.01	6097.27	0.271307	12.4383
ENSMUSG00000012117.14	Dhdds	dehydrodolichyl diphosphate synthase	4535.19	3661.9	3.65669	3.56383	4536.19	3662.9	-0.308494	11.993
ENSMUSG00000012123.18	Crybg2	crystallin beta-gamma domain containing 2	7.41424	2.17025	0.925015	0.501094	8.41424	3.17025	-1.40823	2.36872
ENSMUSG00000012126.17	Ubxn11	UBX domain protein 11	333.343	19.9574	2.52419	1.32134	334.343	20.9574	-3.9958	6.38728
ENSMUSG00000012187.14	Mogat1	monoacylglycerol O-acyltransferase 1	2.00228	0.997738	0.477451	0.300538	3.00228	1.99774	-0.587692	1.29221
ENSMUSG00000012211.14	Tex22	testis expressed gene 22	3.00843	0	0.602974	0	4.00843	1	-2.00304	1.00152
ENSMUSG00000012282.3	Wnt8a	wingless-type MMTV integration site family, member 8A	12.0337	0	1.11507	0	13.0337	1	-3.70417	1.85208
ENSMUSG00000012296.17	Tjap1	tight junction associated protein 1	3193.36	6128.77	3.50438	3.78744	3194.36	6129.77	0.940306	12.1115
ENSMUSG00000012350.16	Ehf	ets homologous factor	717.005	0	2.85613	0	718.005	1	-9.48785	4.74393
ENSMUSG00000012396.13	Nanog	Nanog homeobox	0	60.7621	0	1.79072	1	61.7621	5.94865	2.97432
ENSMUSG00000012405.17	Rpl15	ribosomal protein L15	28661.5	36576.1	4.45731	4.56321	28662.5	36577.1	0.351775	14.9828
ENSMUSG00000012422.15	Tmem167	transmembrane protein 167	8320.68	7657.41	3.92021	3.88414	8321.68	7658.41	-0.119829	12.9627
ENSMUSG00000012428.10	Steap4	STEAP family member 4	0	0.996151	0	0.300193	1	1.99615	0.997221	0.49861
ENSMUSG00000012429.10	Mplkip	M-phase specific PLK1 intereacting protein	1354.62	1283.81	3.13214	3.10884	1355.62	1284.81	-0.0773944	10.366
ENSMUSG00000012443.5	Kif11	kinesin family member 11	9099.18	17541.7	3.95905	4.2441	9100.18	17542.7	0.9469	13.6251
ENSMUSG00000012483.5	Rpa3	replication protein A3	2825.52	1490.29	3.45125	3.17356	2826.52	1491.29	-0.922464	11.0036
ENSMUSG00000012519.15	Mlkl	mixed lineage kinase domain-like	2672.03	2017.96	3.427	3.30513	2673.03	2018.96	-0.404864	11.1818
ENSMUSG00000012520.11	Phox2b	paired-like homeobox 2b	0	0	0	0	1	1	0	0
ENSMUSG00000012535.15	Tnpo3	transportin 3	19985.1	17474.7	4.30073	4.24244	19986.1	17475.7	-0.193645	14.1899
ENSMUSG00000012609.20	Ttll5	tubulin tyrosine ligase-like family, member 5	3078.22	1323.68	3.48844	3.12211	3079.22	1324.68	-1.21692	10.9799
ENSMUSG00000012640.17	Zfp715	zinc finger protein 715	2831.01	1364.69	3.45209	3.13535	2832.01	1365.69	-1.0522	10.9415
ENSMUSG00000012705.17	Retn	resistin	3.86559	7.24562	0.687136	0.916223	4.86559	8.24562	0.761012	2.66312
ENSMUSG00000012777.15	Acp4	acid phosphatase 4	0	0	0	0	1	1	0	0
ENSMUSG00000012819.17	Cdh23	cadherin related 23 (otocadherin)	969.776	178.29	2.98712	2.25356	970.776	179.29	-2.43684	8.70457
ENSMUSG00000012848.16	Rps5	ribosomal protein S5	19429.8	32885.2	4.28849	4.51701	19430.8	32886.2	0.759141	14.6256
ENSMUSG00000012889.9	Podnl1	podocan-like 1	1.00193	1785.57	0.301449	3.25202	2.00193	1786.57	9.80158	5.90219
ENSMUSG00000013033.17	Adgrl1	adhesion G protein-coupled receptor L1	25331.6	12410.3	4.40368	4.09382	25332.6	12411.3	-1.02934	14.114
ENSMUSG00000013076.18	Amotl1	angiomotin-like 1	32.8673	13482	1.52978	4.12979	33.8673	13483	8.63704	9.40034
ENSMUSG00000013083.10	2200002J24Rik	RIKEN cDNA 2200002J24 gene	85.2385	0	1.9357	0	86.2385	1	-6.43026	3.21513
ENSMUSG00000013089.16	Etv5	ets variant 5	1457.83	2498.52	3.164	3.39786	1458.83	2499.52	0.776842	10.899
ENSMUSG00000013091.6	Tmem190	transmembrane protein 190	0.998861	1.00005	0.300783	0.301041	1.99886	2.00005	0.000860143	0.999608
ENSMUSG00000013150.16	Gfod2	glucose-fructose oxidoreductase domain containing 2	633.357	1116.14	2.80233	3.04811	634.357	1117.14	0.816438	9.71737
ENSMUSG00000013155.11	Enkd1	enkurin domain containing 1	1700.19	1630.09	3.23075	3.21248	1701.19	1631.09	-0.0607019	10.702
ENSMUSG00000013158.7	4933405L10Rik	RIKEN cDNA 4933405L10 gene	23.4084	11.7801	1.38754	1.10653	24.4084	12.7801	-0.933477	4.14257
ENSMUSG00000013160.8	Atp6v0d1	ATPase, H+ transporting, lysosomal V0 subunit D1	9498.7	6195.87	3.97771	3.79217	9499.7	6196.87	-0.616342	12.9055
ENSMUSG00000013236.18	Ptprs	protein tyrosine phosphatase receptor type S	16087.6	18389.2	4.20652	4.26459	16088.6	18390.2	0.192896	14.0702
ENSMUSG00000013275.10	Slc41a1	solute carrier family 41, member 1	22165.8	2062.69	4.3457	3.31464	22166.8	2063.69	-3.4251	12.7236
ENSMUSG00000013338.17	Fer1l4	fer-1 like family member 4	3.00767	0.996463	0.602892	0.300261	4.00767	1.99646	-1.00532	1.50011
ENSMUSG00000013353.11	4931406B18Rik	RIKEN cDNA 4931406B18 gene	0	0	0	0	1	1	0	0
ENSMUSG00000013367.6	Iglon5	IgLON family member 5	0	1292.94	0	3.11191	1	1293.94	10.3376	5.16878
ENSMUSG00000013415.10	Igf2bp1	insulin-like growth factor 2 mRNA binding protein 1	2.00502	8190.61	0.477847	3.91337	3.00502	8191.61	11.4126	7.29365
ENSMUSG00000013418.9	B4galnt2	beta-1,4-N-acetyl-galactosaminyl transferase 2	0	0	0	0	1	1	0	0
ENSMUSG00000013419.8	Zbtb47	zinc finger and BTB domain containing 47	24.0608	1758.59	1.39899	3.24541	25.0608	1759.59	6.13367	7.71419
ENSMUSG00000013465.20	Nelfb	negative elongation factor complex member B	6994.83	5365.65	3.84484	3.7297	6995.83	5366.65	-0.382475	12.581
ENSMUSG00000013483.15	Card14	caspase recruitment domain family, member 14	133.314	3.98615	2.12812	0.697765	134.314	4.98615	-4.75154	4.6937
ENSMUSG00000013495.16	Tmem175	transmembrane protein 175	2556.92	824.348	3.40789	2.91664	2557.92	825.348	-1.6319	10.5048
ENSMUSG00000013523.14	Bcas1	brain enriched myelin associated protein 1	0	0.996086	0	0.300179	1	1.99609	0.997174	0.498587
ENSMUSG00000013539.15	Tango2	transport and golgi organization 2	2968.73	1057.37	3.47272	3.02464	2969.73	1058.37	-1.48849	10.7919
ENSMUSG00000013562.14	4833413E03Rik		0	0	0	0	1	1	0	0
ENSMUSG00000013584.6	Aldh1a2	aldehyde dehydrogenase family 1, subfamily A2	162012	32.8976	5.20955	1.53017	162013	33.8976	-12.2226	11.1944
ENSMUSG00000013593.13	Ndufs2	NADH:ubiquinone oxidoreductase core subunit S2	23646.6	10171.5	4.37379	4.00743	23647.6	10172.5	-1.21702	13.9209
ENSMUSG00000013611.15	Snx31	sorting nexin 31	20.0561	0	1.32338	0	21.0561	1	-4.39617	2.19808
ENSMUSG00000013622.16	Atraid	all-trans retinoic acid induced differentiation factor	4160.58	958.81	3.61926	2.98219	4161.58	959.81	-2.11631	10.9648
ENSMUSG00000013629.17	Cad	carbamoyl-phosphate synthetase 2, aspartate transcarbamylase, and dihydroorotase	7440.89	17436.3	3.87168	4.24148	7441.89	17437.3	1.22844	13.4757
ENSMUSG00000013643.14	Lypd8	LY6/PLAUR domain containing 8	0	0.996095	0	0.300181	1	1.9961	0.997181	0.49859
ENSMUSG00000013646.18	Sh3bp5l	SH3 binding domain protein 5 like	2264.31	4355	3.35513	3.63909	2265.31	4356	0.943297	11.6171
ENSMUSG00000013653.3	1810065E05Rik	RIKEN cDNA 1810065E05 gene	0	0	0	0	1	1	0	0
ENSMUSG00000013662.7	Atad1	ATPase family, AAA domain containing 1	6344.86	10248.1	3.80249	4.01069	6345.86	10249.1	0.691609	12.9774
ENSMUSG00000013663.9	Pten	phosphatase and tensin homolog	18111.9	15965.8	4.25799	4.20322	18112.9	15966.8	-0.181946	14.0538
ENSMUSG00000013668.10	4933402N03Rik	RIKEN cDNA 4933402N03 gene	0	0	0	0	1	1	0	0
ENSMUSG00000013698.13	Pea15a	proliferation and apoptosis adaptor protein 15A	2850.22	10197.4	3.45503	4.00853	2851.22	10198.4	1.83869	12.3967
ENSMUSG00000013701.14	Timm23	translocase of inner mitochondrial membrane 23	10179.3	6127.55	4.00776	3.78736	10180.3	6128.55	-0.732159	12.9474
ENSMUSG00000013707.4	Tnfaip8l2	tumor necrosis factor, alpha-induced protein 8-like 2	4.01123	0	0.699945	0	5.01123	1	-2.32517	1.16258
ENSMUSG00000013736.17	Trnt1	tRNA nucleotidyl transferase, CCA-adding, 1	5503.47	6371.96	3.74072	3.80434	5504.47	6372.96	0.211359	12.5321
ENSMUSG00000013766.12	Ly6g6e	lymphocyte antigen 6 family member G6E	0	0.996108	0	0.300184	1	1.99611	0.99719	0.498595
ENSMUSG00000013787.16	Ehmt2	euchromatic histone lysine N-methyltransferase 2	16789.9	22152.6	4.22507	4.34545	16790.9	22153.6	0.399864	14.2353
ENSMUSG00000013822.8	Elof1	ELF1 homolog, elongation factor 1	2092.29	1254.95	3.32083	3.09897	2093.29	1255.95	-0.736997	10.6631
ENSMUSG00000013833.16	Med16	mediator complex subunit 16	4119.76	5421.39	3.61498	3.73419	4120.76	5422.39	0.396019	12.2067
ENSMUSG00000013846.11	St3gal1	ST3 beta-galactoside alpha-2,3-sialyltransferase 1	14484.7	12515.1	4.16094	4.09747	14485.7	12516.1	-0.210842	13.7169
ENSMUSG00000013858.15	Tmem259	transmembrane protein 259	12837.5	7778.9	4.10851	3.89097	12838.5	7779.9	-0.72265	13.2869
ENSMUSG00000013878.19	Rnf170	ring finger protein 170	5404.36	2430.19	3.73282	3.38582	5405.36	2431.19	-1.15273	11.8238
ENSMUSG00000013921.16	Clip3	CAP-GLY domain containing linker protein 3	36.0817	3675.58	1.56916	3.56544	37.0817	3676.58	6.63151	8.52839
ENSMUSG00000013928.15	1700020L13Rik	RIKEN cDNA 1700020L13 gene	0	0	0	0	1	1	0	0
ENSMUSG00000013936.13	Myl2	myosin, light polypeptide 2, regulatory, cardiac, slow	0	0	0	0	1	1	0	0
ENSMUSG00000013973.13	Dedd	death effector domain-containing	2422.43	2758.27	3.38443	3.44079	2423.43	2759.27	0.187236	11.3365
ENSMUSG00000013974.4	Mcemp1	mast cell expressed membrane protein 1	0	0.996116	0	0.300186	1	1.99612	0.997195	0.498598
ENSMUSG00000013997.11	Nit1	nitrilase 1	5299.26	1351.15	3.7243	3.13103	5300.26	1352.15	-1.9708	11.3864
ENSMUSG00000014030.16	Pax5	paired box 5	745.084	0	2.87279	0	746.084	1	-9.54319	4.7716
ENSMUSG00000014039.19	Prdm15	PR domain containing 15	1214.11	1354.26	3.08462	3.13202	1215.11	1355.26	0.157485	10.3256
ENSMUSG00000014074.18	Rnf168	ring finger protein 168	8691.81	6985.1	3.93916	3.84423	8692.81	6986.1	-0.315335	12.9279
ENSMUSG00000014075.16	Dynlt2b	dynein light chain Tctex-type 2B	697.213	943.207	2.84399	2.97507	698.213	944.207	0.435436	9.66524
ENSMUSG00000014077.14	Chp1	calcineurin-like EF hand protein 1	11695.4	10494.8	4.06805	4.02102	11696.4	10495.8	-0.156242	13.4357
ENSMUSG00000014104.13	Sval2	seminal vesicle antigen-like 2	0	0	0	0	1	1	0	0
ENSMUSG00000014158.13	Trpv4	transient receptor potential cation channel, subfamily V, member 4	529.333	839.947	2.72455	2.92477	530.333	840.947	0.665117	9.38331
ENSMUSG00000014164.16	Klhl3	kelch-like 3	2.0052	20.9231	0.477873	1.3409	3.0052	21.9231	2.86692	3.02092
ENSMUSG00000014177.11	Tvp23b	trans-golgi network vesicle protein 23B	1539.71	3751.22	3.18772	3.57429	1540.71	3752.22	1.28414	11.2315
ENSMUSG00000014195.17	Dnajc7	DnaJ heat shock protein family (Hsp40) member C7	6556.27	10613.3	3.81672	4.02589	6557.27	10614.3	0.694836	13.0263
ENSMUSG00000014198.16	Zfp385c	zinc finger protein 385C	203.438	0.996771	2.31056	0.300328	204.438	1.99677	-6.67785	4.33659
ENSMUSG00000014226.11	Cacybp	calcyclin binding protein	6148.88	6630.7	3.78887	3.82162	6149.88	6631.7	0.108821	12.6408
ENSMUSG00000014232.15	Cluap1	clusterin associated protein 1	1317.37	1077.78	3.12004	3.03293	1318.37	1078.78	-0.289355	10.2199
ENSMUSG00000014243.6	Zswim7	zinc finger SWIM-type containing 7	247.959	340.682	2.39613	2.53362	248.959	341.682	0.456742	8.18814
ENSMUSG00000014245.9	Pigl	phosphatidylinositol glycan anchor biosynthesis, class L	347.683	618.098	2.54243	2.79176	348.683	619.098	0.828252	8.8599
ENSMUSG00000014294.5	Ndufa2	NADH:ubiquinone oxidoreductase subunit A2	2746.41	1819.4	3.43892	3.26017	2747.41	1820.4	-0.593816	11.1269
ENSMUSG00000014301.14	Pam16	presequence translocase-asssociated motor 16	2216.47	841.52	3.34586	2.92558	2217.47	842.52	-1.39613	10.4166
ENSMUSG00000014303.14	Glis2	GLIS family zinc finger 2	3399.86	6780.75	3.53159	3.83134	3400.86	6781.75	0.995757	12.2296
ENSMUSG00000014313.16	Cox6c	cytochrome c oxidase subunit 6C	15420	7783.98	4.18811	3.89126	15421	7784.98	-0.986126	13.4195
ENSMUSG00000014329.15	Bicc1	BicC family RNA binding protein 1	5.31493	16917	0.800369	4.22835	6.31493	16918	11.3875	8.35252
ENSMUSG00000014349.8	Ube2z	ubiquitin-conjugating enzyme E2Z	9695.89	19029.8	3.98663	4.27946	9696.89	19030.8	0.972746	13.7297
ENSMUSG00000014351.13	Gip	gastric inhibitory polypeptide	0	0	0	0	1	1	0	0
ENSMUSG00000014353.16	Tmem87b	transmembrane protein 87B	3633.68	2160.31	3.56047	3.33472	3634.68	2161.31	-0.749917	11.4527
ENSMUSG00000014355.11	Anapc1	anaphase promoting complex subunit 1	18316.4	46619	4.26287	4.66857	18317.4	46620	1.34773	14.8348
ENSMUSG00000014361.6	Mertk	MER proto-oncogene tyrosine kinase	464.111	1260.58	2.66756	3.10091	465.111	1261.58	1.43958	9.58122
ENSMUSG00000014402.16	Tsg101	tumor susceptibility gene 101	5529.65	5076.34	3.74278	3.70564	5530.65	5077.34	-0.123375	12.3715
ENSMUSG00000014418.17	Hps5	HPS5, biogenesis of lysosomal organelles complex 2 subunit 2	2773.87	2191.92	3.44324	3.34102	2774.87	2192.92	-0.339566	11.2684
ENSMUSG00000014426.10	Map3k4	mitogen-activated protein kinase kinase kinase 4	6720.5	5472.71	3.82747	3.73828	6721.5	5473.71	-0.296264	12.5664
ENSMUSG00000014444.18	Piezo1	piezo-type mechanosensitive ion channel component 1	936.425	30000.8	2.97194	4.47715	937.425	30001.8	5.0002	12.3727
ENSMUSG00000014453.5	Blk	B lymphoid kinase	1.00281	0	0.30164	0	2.00281	1	-1.00203	0.501013
ENSMUSG00000014470.5	Rnf166	ring finger protein 166	6752.9	1408.95	3.82955	3.1492	6753.9	1409.95	-2.26008	11.5915
ENSMUSG00000014496.9	Ankrd28	ankyrin repeat domain 28	6078.65	8404.06	3.78388	3.92454	6079.65	8405.06	0.467271	12.8034
ENSMUSG00000014498.10	Ankrd52	ankyrin repeat domain 52	11703.7	10327.3	4.06836	4.01403	11704.7	10328.3	-0.180492	13.4246
ENSMUSG00000014503.16	Pkd2l2	polycystic kidney disease 2-like 2	78.2188	0	1.89883	0	79.2188	1	-6.30777	3.15389
ENSMUSG00000014504.17	Srp19	signal recognition particle 19	2634.08	2152.76	3.42079	3.3332	2635.08	2153.76	-0.290987	11.2181
ENSMUSG00000014529.10	Tmbim7	transmembrane BAX inhibitor motif containing 7	0	0	0	0	1	1	0	0
ENSMUSG00000014542.4	Clec4f	C-type lectin domain family 4, member f	2.00562	0	0.477934	0	3.00562	1	-1.58766	0.793831
ENSMUSG00000014543.15	Klra17	killer cell lectin-like receptor, subfamily A, member 17	0	0	0	0	1	1	0	0
ENSMUSG00000014547.11	Wdfy2	WD repeat and FYVE domain containing 2	13191.5	2145.16	4.12033	3.33166	13192.5	2146.16	-2.61989	12.3775
ENSMUSG00000014550.15	Rbsn	rabenosyn, RAB effector	5278.06	5027.95	3.72256	3.70148	5279.06	5028.95	-0.0700229	12.3311
ENSMUSG00000014551.9	Mrps25	mitochondrial ribosomal protein S25	3266.21	2119.31	3.51418	3.3264	3267.21	2120.31	-0.623788	11.362
ENSMUSG00000014554.14	Dguok	deoxyguanosine kinase	1627.9	1250.61	3.21189	3.09747	1628.9	1251.61	-0.380107	10.4796
ENSMUSG00000014592.23	Camta1	calmodulin binding transcription activator 1	2062.43	146.999	3.31459	2.17026	2063.43	147.999	-3.80138	9.11013
ENSMUSG00000014599.11	Csf1	colony stimulating factor 1 (macrophage)	7632.8	26226.5	3.88274	4.41876	7633.8	26227.5	1.78061	13.7885
ENSMUSG00000014601.14	Strip1	striatin interacting protein 1	2968.68	4244.72	3.47271	3.62795	2969.68	4245.72	0.515705	11.7939
ENSMUSG00000014602.16	Kif1a	kinesin family member 1A	10079.2	0	4.00347	0	10080.2	1	-13.2992	6.64962
ENSMUSG00000014603.4	Alx3	aristaless-like homeobox 3	0	1.99219	0	0.47599	1	2.99219	1.5812	0.790602
ENSMUSG00000014606.15	Slc25a11	solute carrier family 25 (mitochondrial carrier oxoglutarate carrier), member 11	4743.13	5998.05	3.67616	3.77808	4744.13	5999.05	0.338591	12.3812
ENSMUSG00000014609.17	Chrne	cholinergic receptor, nicotinic, epsilon polypeptide	0	0	0	0	1	1	0	0
ENSMUSG00000014633.16	Cmc2	C-X9-C motif containing 2	3518.74	1045.19	3.54651	3.01961	3519.74	1046.19	-1.75032	10.9061
ENSMUSG00000014668.16	Chfr	checkpoint with forkhead and ring finger domains	2482.94	1967.94	3.39514	3.29423	2483.94	1968.94	-0.335209	11.1108
ENSMUSG00000014686.9	Ceacam16	CEA cell adhesion molecule 16	0	0	0	0	1	1	0	0
ENSMUSG00000014704.11	Hoxa2	homeobox A2	0	84.3486	0	1.9312	1	85.3486	6.4153	3.20765
ENSMUSG00000014725.17	Adam28	a disintegrin and metallopeptidase domain 28	0	3.9844	0	0.697613	1	4.9844	2.31742	1.15871
ENSMUSG00000014747.7	Ankrd53	ankyrin repeat domain 53	1.00284	0	0.301646	0	2.00284	1	-1.00205	0.501023
ENSMUSG00000014748.14	Tex261	testis expressed gene 261	15009.1	6523.35	4.17638	3.81454	15010.1	6524.35	-1.20202	13.2726
ENSMUSG00000014763.9	Fam120b	family with sequence similarity 120, member B	3936.46	3760.76	3.59522	3.57539	3937.46	3761.76	-0.0658581	11.9101
ENSMUSG00000014767.18	Tbp	TATA box binding protein	2912.1	2885.57	3.46435	3.46038	2913.1	2886.57	-0.0131958	11.5017
ENSMUSG00000014769.11	Psmb1	proteasome (prosome, macropain) subunit, beta type 1	17144.7	12827.9	4.23416	4.10819	17145.7	12828.9	-0.418444	13.8563
ENSMUSG00000014771.14	Pdcd2	programmed cell death 2	1671.56	1606.73	3.22338	3.20621	1672.56	1607.73	-0.0570315	10.6793
ENSMUSG00000014773.14	Dll1	delta like canonical Notch ligand 1	2640.39	0	3.42183	0	2641.39	1	-11.3671	5.68354
ENSMUSG00000014776.8	Nol3	nucleolar protein 3 (apoptosis repressor with CARD domain)	1716.85	41.8595	3.23498	1.63205	1717.85	42.8595	-5.32484	8.08397
ENSMUSG00000014778.11	Fhod1	formin homology 2 domain containing 1	886.085	4168.54	2.94797	3.62009	887.085	4169.54	2.23275	10.9093
ENSMUSG00000014782.17	Plekhg4	pleckstrin homology domain containing, family G (with RhoGef domain) member 4	3.94988	575.726	0.694595	2.76097	4.94988	576.726	6.86435	5.73957
ENSMUSG00000014786.9	Slc9a5	solute carrier family 9 (sodium/hydrogen exchanger), member 5	376.865	687.655	2.57734	2.838	377.865	688.655	0.865909	8.99468
ENSMUSG00000014791.11	Elmo3	engulfment and cell motility 3	591.186	39.3892	2.77246	1.60627	592.186	40.3892	-3.87401	7.2729
ENSMUSG00000014813.10	Stc1	stanniocalcin 1	1.00241	238.167	0.301553	2.3787	2.00241	239.167	6.90014	4.4518
ENSMUSG00000014837.16	Matcap1	microtubule associated tyrosine carboxypeptidase 1	1802.72	58.6683	3.25617	1.77574	1803.72	59.6683	-4.91787	8.35783
ENSMUSG00000014846.13	Tppp3	tubulin polymerization-promoting protein family member 3	622.889	33.3008	2.79511	1.5353	623.889	34.3008	-4.18497	7.19266
ENSMUSG00000014850.16	Msh3	mutS homolog 3	3076.09	2983.8	3.48814	3.47492	3077.09	2984.8	-0.0439313	11.5654
ENSMUSG00000014852.17	Adamts13	ADAM metallopeptidase with thrombospondin type 1 motif 13	1.76637	8.06552	0.44191	0.957393	2.76637	9.06552	1.7124	2.32419
ENSMUSG00000014856.13	Tmem208	transmembrane protein 208	1318.42	1149.37	3.12038	3.06084	1319.42	1150.37	-0.197799	10.2668
ENSMUSG00000014859.10	E2f4	E2F transcription factor 4	4266.03	8257.28	3.63013	3.91689	4267.03	8258.28	0.95261	12.5353
ENSMUSG00000014867.10	Surf4	surfeit gene 4	76169.2	36630.4	4.88178	4.56385	76170.2	36631.4	-1.05615	15.6889
ENSMUSG00000014873.16	Surf2	surfeit gene 2	2550.01	1008.69	3.40671	3.00419	2551.01	1009.69	-1.33716	10.6483
ENSMUSG00000014905.5	Dnajb9	DnaJ heat shock protein family (Hsp40) member B9	2247.63	1560.02	3.35192	3.19341	2248.63	1561.02	-0.526564	10.8716
ENSMUSG00000014907.11	Naf1	nuclear assembly factor 1 ribonucleoprotein	4339.53	8717.91	3.63754	3.94046	4340.53	8718.91	1.00628	12.5868
ENSMUSG00000014932.16	Yes1	YES proto-oncogene 1, Src family tyrosine kinase	6063.09	2761.77	3.78277	3.44135	6064.09	2762.77	-1.13418	11.999
ENSMUSG00000014956.16	Ppp1cb	protein phosphatase 1 catalytic subunit beta	26051	17530.4	4.41584	4.24382	26052	17531.4	-0.571457	14.3834
ENSMUSG00000014959.13	Gorasp2	golgi reassembly stacking protein 2	11644.1	12877.2	4.06614	4.10986	11645.1	12878.2	0.145214	13.58
ENSMUSG00000014980.15	Tsen15	tRNA splicing endonuclease subunit 15	2093.08	1353.35	3.32099	3.13173	2094.08	1354.35	-0.628712	10.7177
ENSMUSG00000015001.18	Oc90	otoconin 90	0	0	0	0	1	1	0	0
ENSMUSG00000015002.19	Efr3a	EFR3 homolog A	11154.8	16797.3	4.0475	4.22526	11155.8	16798.3	0.590523	13.7408
ENSMUSG00000015013.10	Trappc2l	trafficking protein particle complex 2L	1300.18	809.743	3.11434	2.90888	1301.18	810.743	-0.682503	10.0044
ENSMUSG00000015016.9	Acsf3	acyl-CoA synthetase family member 3	1236.82	993.2	3.09266	2.99747	1237.82	994.2	-0.316196	10.1155
ENSMUSG00000015023.8	Ddx19a	DEAD box helicase 19a	6209.01	8479.34	3.79309	3.92841	6210.01	8480.34	0.449527	12.8251
ENSMUSG00000015027.12	Galns	galactosamine (N-acetyl)-6-sulfatase	655.487	2111.61	2.81723	3.32482	656.487	2112.61	1.68619	10.2017
ENSMUSG00000015053.15	Gata2	GATA binding protein 2	5.82482	2909.91	0.834091	3.46403	6.82482	2910.91	8.73647	7.13902
ENSMUSG00000015083.12	C8g	complement component 8, gamma polypeptide	237.091	26.7332	2.37674	1.443	238.091	27.7332	-3.10183	6.34446
ENSMUSG00000015085.9	Entpd2	ectonucleoside triphosphate diphosphohydrolase 2	15.0279	2.99116	1.20488	0.601099	16.0279	3.99116	-2.0057	2.99966
ENSMUSG00000015087.15	Rabl6	RAB, member RAS oncogene family-like 6	28843.9	8220.33	4.46007	3.91494	28844.9	8221.33	-1.81087	13.9106
ENSMUSG00000015090.14	Ptgds	prostaglandin D2 synthase (brain)	55.0957	9.79317	1.74893	1.03315	56.0957	10.7932	-2.37777	4.62093
ENSMUSG00000015092.10	Edf1	endothelial differentiation-related factor 1	13223.1	5446.2	4.12137	3.73617	13224.1	5447.2	-1.27959	13.0511
ENSMUSG00000015093.16	Clic3	chloride intracellular channel 3	0	3.98441	0	0.697613	1	4.98441	2.31742	1.15871
ENSMUSG00000015094.17	Npdc1	neural proliferation, differentiation and control 1	7268.2	4277.25	3.86149	3.63127	7269.2	4278.25	-0.764775	12.4452
ENSMUSG00000015095.13	Fbxw5	F-box and WD-40 domain protein 5	7141.6	2937.72	3.85386	3.46816	7142.6	2938.72	-1.28126	12.1616
ENSMUSG00000015112.16	Slc25a13	solute carrier family 25 (mitochondrial carrier, adenine nucleotide translocator), member 13	9016.32	1347.71	3.95508	3.12992	9017.32	1348.71	-2.74112	11.7679
ENSMUSG00000015120.17	Ube2i	ubiquitin-conjugating enzyme E2I	23213.5	31014.2	4.36576	4.49157	23214.5	31015.2	0.417948	14.7117
ENSMUSG00000015126.11	Tsr3	TSR3 20S rRNA accumulation	1554.23	1901.14	3.1918	3.27924	1555.23	1902.14	0.290495	10.7482
ENSMUSG00000015127.15	Unkl	unkempt family like zinc finger	1203.85	905.867	3.08093	2.95754	1204.85	906.867	-0.409896	10.0297
ENSMUSG00000015133.18	Lrrk1	leucine-rich repeat kinase 1	2.00523	8747.76	0.477877	3.94195	3.00523	8748.76	11.5074	7.34117
ENSMUSG00000015134.16	Aldh1a3	aldehyde dehydrogenase family 1, subfamily A3	46.9974	67.9371	1.68122	1.83845	47.9974	68.9371	0.522323	5.84605
ENSMUSG00000015143.16	Actn1	actinin, alpha 1	645.044	34437.5	2.81026	4.53704	646.044	34438.5	5.73625	12.2036
ENSMUSG00000015149.15	Sirt2	sirtuin 2	3966.09	3144.83	3.59847	3.49774	3967.09	3145.83	-0.33464	11.7865
ENSMUSG00000015165.17	Hnrnpl	heterogeneous nuclear ribonucleoprotein L	23007.5	28195.2	4.36189	4.45019	23008.5	28196.2	0.293335	14.6365
ENSMUSG00000015176.12	Nolc1	nucleolar and coiled-body phosphoprotein 1	4939.85	19457.2	3.6938	4.2891	4940.85	19458.2	1.97755	13.2593
ENSMUSG00000015189.13	Casd1	CAS1 domain containing 1	1.00229	4424.64	0.301526	3.64598	2.00229	4425.64	11.11	6.55666
ENSMUSG00000015202.14	Cnksr3	Cnksr family member 3	2246.14	1264.7	3.35163	3.10233	2247.14	1265.7	-0.828157	10.7198
ENSMUSG00000015214.15	Mtmr1	myotubularin related protein 1	5891.27	1628.24	3.77028	3.21198	5892.27	1629.24	-1.85463	11.5973
ENSMUSG00000015217.12	Hmgb3	high mobility group box 3	3873.95	3786.2	3.58827	3.57832	3874.95	3787.2	-0.0330444	11.9034
ENSMUSG00000015222.19	Map2	microtubule-associated protein 2	3303.6	208.76	3.51912	2.32172	3304.6	209.76	-3.97766	9.70143
ENSMUSG00000015224.11	Cyp2j9	cytochrome P450, family 2, subfamily j, polypeptide 9	0	0	0	0	1	1	0	0
ENSMUSG00000015242.15	Nipsnap3a	nipsnap homolog 3A	0	0	0	0	1	1	0	0
ENSMUSG00000015243.5	Abca1	ATP-binding cassette, sub-family A member 1	49873.2	766.128	4.69788	2.88487	49874.2	767.128	-6.02268	12.5947
ENSMUSG00000015247.11	Nipsnap3b	nipsnap homolog 3B	4167.14	1721.85	3.61994	3.23625	4168.14	1722.85	-1.27461	11.3879
ENSMUSG00000015289.5	Lage3	L antigen family, member 3	1486.49	692.479	3.17245	2.84103	1487.49	693.479	-1.10095	9.98819
ENSMUSG00000015290.16	Ubl4a	ubiquitin-like 4A	4530.47	1904.26	3.65624	3.27996	4531.47	1905.26	-1.24999	11.5208
ENSMUSG00000015291.11	Gdi1	GDP dissociation inhibitor 1	10840.1	4365.84	4.03507	3.64017	10841.1	4366.84	-1.31184	12.7483
ENSMUSG00000015305.7	Sash1	SAM and SH3 domain containing 1	1.00267	2.98912	0.30161	0.600877	2.00267	3.98912	0.994144	1.499
ENSMUSG00000015312.10	Gadd45b	growth arrest and DNA-damage-inducible 45 beta	402.196	2528.65	2.60552	3.40306	403.196	2529.65	2.64939	9.98003
ENSMUSG00000015314.11	Slamf6	SLAM family member 6	0	0	0	0	1	1	0	0
ENSMUSG00000015316.12	Slamf1	signaling lymphocytic activation molecule family member 1	0	0	0	0	1	1	0	0
ENSMUSG00000015335.17	Zdhhc12	zinc finger, DHHC domain containing 12	1783.29	1135.29	3.25146	3.05549	1784.29	1136.29	-0.651021	10.4756
ENSMUSG00000015337.6	Endog	endonuclease G	1620.51	136.722	3.20992	2.139	1621.51	137.722	-3.55751	8.88437
ENSMUSG00000015340.11	Cybb	cytochrome b-245, beta polypeptide	1.00242	4.98236	0.301555	0.776872	2.00242	5.98236	1.57897	1.79123
ENSMUSG00000015341.18	Golga7	golgin A7	10536.4	7344.51	4.02273	3.86602	10537.4	7345.51	-0.520588	13.1029
ENSMUSG00000015342.7	Xk	X-linked Kx blood group	437.223	0	2.6417	0	438.223	1	-8.77552	4.38776
ENSMUSG00000015354.9	Pcolce2	procollagen C-endopeptidase enhancer 2	1345.24	68.7579	3.12912	1.84359	1346.24	69.7579	-4.27043	8.2595
ENSMUSG00000015355.14	Cd48	CD48 antigen	0	0	0	0	1	1	0	0
ENSMUSG00000015357.11	Clpx	caseinolytic mitochondrial matrix peptidase chaperone subunit	6873.96	3429.69	3.83727	3.53538	6874.96	3430.69	-1.00285	12.2457
ENSMUSG00000015363.14	Trabd	TraB domain containing	2597.07	5371.27	3.41465	3.73016	2598.07	5372.27	1.04809	11.8673
ENSMUSG00000015365.16	Mov10l1	Mov10 like RISC complex RNA helicase 1	21608.4	0	4.33464	0	21609.4	1	-14.3994	7.19969
ENSMUSG00000015377.11	Dennd6b	DENN domain containing 6B	254.616	317.876	2.40759	2.50362	255.616	318.876	0.31902	8.15734
ENSMUSG00000015396.5	Cd83	CD83 antigen	0	0	0	0	1	1	0	0
ENSMUSG00000015401.13	Cltrn	collectrin, amino acid transport regulator	3.00842	0	0.602973	0	4.00842	1	-2.00303	1.00152
ENSMUSG00000015405.16	Ace2	angiotensin converting enzyme 2	34.0953	0	1.54525	0	35.0953	1	-5.13321	2.5666
ENSMUSG00000015437.6	Gzmb	granzyme B	0	0	0	0	1	1	0	0
ENSMUSG00000015441.5	Gzmf	granzyme F	0	0	0	0	1	1	0	0
ENSMUSG00000015443.10	Gzmn	granzyme N	0	0	0	0	1	1	0	0
ENSMUSG00000015451.18	C4a	complement C4A (Rodgers blood group)	160.058	91.8653	2.20698	1.96785	161.058	92.8653	-0.794372	6.93425
ENSMUSG00000015452.15	Ager	advanced glycosylation end product-specific receptor	21.997	39.9615	1.36167	1.61238	22.997	40.9615	0.832821	4.93979
ENSMUSG00000015461.16	Atf6b	activating transcription factor 6 beta	4571.6	6404.41	3.66016	3.80655	4572.6	6405.41	0.486277	12.4019
ENSMUSG00000015467.15	Egfl8	EGF-like domain 8	28.0307	18.6967	1.46286	1.29439	29.0307	19.6967	-0.559626	4.57969
ENSMUSG00000015468.15	Notch4	notch 4	218.554	43.8398	2.34154	1.65166	219.554	44.8398	-2.29173	6.63257
ENSMUSG00000015474.17	Ppt2	palmitoyl-protein thioesterase 2	6860.72	1610.66	3.83643	3.20727	6861.72	1611.66	-2.09002	11.6993
ENSMUSG00000015476.7	Prrt1	proline-rich transmembrane protein 1	0	0	0	0	1	1	0	0
ENSMUSG00000015478.14	Rnf5	ring finger protein 5	4900.42	1973.94	3.69032	3.29555	4901.42	1974.94	-1.31139	11.6033
ENSMUSG00000015484.4	Fam163a	family with sequence similarity 163, member A	2.00565	0	0.477939	0	3.00565	1	-1.58768	0.793839
ENSMUSG00000015488.15	Cacfd1	calcium channel flower domain containing 1	5036.72	2538.83	3.70223	3.4048	5037.72	2539.83	-0.988039	11.8045
ENSMUSG00000015501.11	Hivep2	human immunodeficiency virus type I enhancer binding protein 2	6314.18	4583.79	3.80039	3.66132	6315.18	4584.79	-0.461969	12.3936
ENSMUSG00000015519.13	2310057J18Rik	RIKEN cDNA 2310057J18 gene	0	0	0	0	1	1	0	0
ENSMUSG00000015522.20	Arnt	aryl hydrocarbon receptor nuclear translocator	10490.9	7148.08	4.02085	3.85425	10491.9	7149.08	-0.553448	13.0803
ENSMUSG00000015533.10	Itga2	integrin alpha 2	226.579	0.996254	2.35713	0.300216	227.579	1.99625	-6.83293	4.41376
ENSMUSG00000015536.15	Mocs2	molybdenum cofactor synthesis 2	3617.15	1502.91	3.55849	3.17722	3618.15	1503.91	-1.26654	11.1878
ENSMUSG00000015542.18	Nat9	N-acetyltransferase 9 (GCN5-related, putative)	671.991	625.572	2.82801	2.79697	672.991	626.572	-0.103106	9.34289
ENSMUSG00000015568.17	Lpl	lipoprotein lipase	7.01674	30512.5	0.903998	4.48449	8.01674	30513.5	11.8941	8.95009
ENSMUSG00000015575.16	Atp6v0e	ATPase, H+ transporting, lysosomal V0 subunit E	8495.88	3796.43	3.92926	3.57949	8496.88	3797.43	-1.16191	12.4718
ENSMUSG00000015579.6	Nkx2-5	NK2 homeobox 5	0	299.826	0	2.47832	1	300.826	8.23279	4.11639
ENSMUSG00000015597.18	Zfp318	zinc finger protein 318	1955.8	2887.62	3.29155	3.46069	1956.8	2888.62	0.561887	11.2152
ENSMUSG00000015599.10	Ttbk1	tau tubulin kinase 1	1.09039	3.68818	0.320227	0.671005	2.09039	4.68818	1.16526	1.6464
ENSMUSG00000015605.7	Srf	serum response factor	1693.58	5954.77	3.22906	3.77494	1694.58	5955.77	1.81336	11.6334
ENSMUSG00000015619.11	Gata3	GATA binding protein 3	6.01358	394.672	0.84594	2.59734	7.01358	395.672	5.81801	5.71916
ENSMUSG00000015627.6	Gata5	GATA binding protein 5	0	5.97657	0	0.843642	1	6.97657	2.80252	1.40126
ENSMUSG00000015647.10	Lama5	laminin, alpha 5	6.01605	13085.7	0.846093	4.11683	7.01605	13086.7	10.8652	8.24324
ENSMUSG00000015652.10	Steap1	six transmembrane epithelial antigen of the prostate 1	0	3948.54	0	3.59655	1	3949.54	11.9475	5.97373
ENSMUSG00000015653.14	Steap2	six transmembrane epithelial antigen of prostate 2	3.95656	16979.6	0.69518	4.22995	4.95656	16980.6	11.7423	8.18047
ENSMUSG00000015656.18	Hspa8	heat shock protein 8	160762	259761	5.20619	5.41458	160763	259762	0.692256	17.6407
ENSMUSG00000015659.13	Serac1	serine active site containing 1	458.191	262.378	2.66199	2.42058	459.191	263.378	-0.801962	8.44197
ENSMUSG00000015665.9	Awat1	acyl-CoA wax alcohol acyltransferase 1	0	0	0	0	1	1	0	0
ENSMUSG00000015668.14	Pdzd11	PDZ domain containing 11	3439.82	2254.28	3.53666	3.3532	3440.82	2255.28	-0.609445	11.4438
ENSMUSG00000015671.12	Psma2	proteasome subunit alpha 2	7666.77	6603.19	3.88467	3.81982	7667.77	6604.19	-0.215425	12.7969
ENSMUSG00000015672.5	Mrpl32	mitochondrial ribosomal protein L32	1614.57	1119.28	3.20833	3.04933	1615.57	1120.28	-0.528183	10.3937
ENSMUSG00000015697.15	Setdb1	SET domain, bifurcated 1	4588.81	6907.91	3.66179	3.83941	4589.81	6908.91	0.590023	12.4592
ENSMUSG00000015702.15	Anxa9	annexin A9	257.394	198.476	2.41228	2.29989	258.394	199.476	-0.373354	7.82675
ENSMUSG00000015709.10	Arnt2	aryl hydrocarbon receptor nuclear translocator 2	34.3473	6243.58	1.54836	3.7955	35.3473	6244.58	7.46486	8.87596
ENSMUSG00000015711.9	Prune1	prune exopolyphosphatase	4504.07	2347.14	3.6537	3.37072	4505.07	2348.14	-0.940031	11.6673
ENSMUSG00000015714.12	Cers2	ceramide synthase 2	13286.3	11985.9	4.12344	4.07871	13287.3	11986.9	-0.14859	13.6235
ENSMUSG00000015721.19	Nlrp5	NLR family, pyrin domain containing 5	0	0	0	0	1	1	0	0
ENSMUSG00000015733.14	Capza2	capping actin protein of muscle Z-line subunit alpha 2	14896.2	23037.2	4.1731	4.36245	14897.2	23038.2	0.628988	14.1772
ENSMUSG00000015745.10	Plekho1	pleckstrin homology domain containing, family O member 1	91.1686	1063.85	1.96458	3.02729	92.1686	1064.85	3.53023	8.29132
ENSMUSG00000015747.6	Vps45	vacuolar protein sorting 45	1981.2	1256.93	3.29715	3.09966	1982.2	1257.93	-0.656046	10.6249
ENSMUSG00000015748.14	Prpf3	pre-mRNA processing factor 3	5036.18	4126.42	3.70219	3.61568	5037.18	4127.42	-0.287375	12.1547
ENSMUSG00000015749.13	Anp32e	acidic nuclear phosphoprotein 32 family member E	19621.9	23402.6	4.29276	4.36928	19622.9	23403.6	0.254187	14.3873
ENSMUSG00000015750.16	Aph1a	aph1 homolog A, gamma secretase subunit	31438.6	9405.98	4.49748	3.97345	31439.6	9406.98	-1.74078	14.0699
ENSMUSG00000015755.17	Tab2	TGF-beta activated kinase 1/MAP3K7 binding protein 2	11196.9	17428.7	4.04914	4.24129	11197.9	17429.7	0.638324	13.7701
ENSMUSG00000015757.11	Ppil4	peptidylprolyl isomerase (cyclophilin)-like 4	3054	4931.2	3.48501	3.69304	3055	4932.2	0.691061	11.9225
ENSMUSG00000015759.12	Cnih1	cornichon family AMPA receptor auxiliary protein 1	12488.2	6281.33	4.09654	3.79812	12489.2	6282.33	-0.991312	13.1127
ENSMUSG00000015766.15	Eps8	epidermal growth factor receptor pathway substrate 8	745.064	36826.3	2.87278	4.56617	746.064	36827.3	5.62533	12.3558
ENSMUSG00000015776.13	Med22	mediator complex subunit 22	7126.9	6772.84	3.85296	3.83084	7127.9	6773.84	-0.0735024	12.7625
ENSMUSG00000015787.16	Abo	ABO, alpha 1-3-N-acetylgalactosaminyltransferase and alpha 1-3-galactosyltransferase	0	0	0	0	1	1	0	0
ENSMUSG00000015790.17	Surf1	surfeit gene 1	3285.72	1320.04	3.51676	3.12092	3286.72	1321.04	-1.31497	11.0249
ENSMUSG00000015804.15	Med28	mediator complex subunit 28	3536.96	1669.96	3.54875	3.22297	3537.96	1670.96	-1.08224	11.2476
ENSMUSG00000015806.13	Qdpr	quinoid dihydropteridine reductase	9652.5	1149.21	3.98468	3.06078	9653.5	1150.21	-3.06916	11.7023
ENSMUSG00000015812.9	Gnrh1	gonadotropin releasing hormone 1	14.876	2.01469	1.20074	0.479242	15.876	3.01469	-2.39677	2.79039
ENSMUSG00000015829.14	Tnr	tenascin R	1.91875	0.674251	0.465197	0.223821	2.91875	1.67425	-0.801836	1.14443
ENSMUSG00000015837.16	Sqstm1	sequestosome 1	64970.7	24576.3	4.81272	4.39053	64971.7	24577.3	-1.40249	15.2863
ENSMUSG00000015839.7	Nfe2l2	nuclear factor, erythroid derived 2, like 2	10799.4	8825.88	4.03344	3.94581	10800.4	8826.88	-0.291108	13.2532
ENSMUSG00000015843.11	Rxrg	retinoid X receptor gamma	0	0	0	0	1	1	0	0
ENSMUSG00000015846.17	Rxra	retinoid X receptor alpha	12250.4	5037.1	4.08819	3.70227	12251.4	5038.1	-1.282	12.9397
ENSMUSG00000015850.12	Adamtsl4	ADAMTS-like 4	995.151	597.044	2.99833	2.77673	996.151	598.044	-0.736111	9.59216
ENSMUSG00000015852.14	Fcrl2	Fc receptor like 2	1.00284	0	0.301646	0	2.00284	1	-1.00205	0.501023
ENSMUSG00000015854.8	Cd5l	CD5 antigen-like	1.00194	0.996963	0.301451	0.30037	2.00194	1.99696	-0.00358906	0.999602
ENSMUSG00000015869.18	Prpsap1	phosphoribosyl pyrophosphate synthetase-associated protein 1	7996.96	6430.58	3.90298	3.80832	7997.96	6431.58	-0.31446	12.8082
ENSMUSG00000015879.9	Fam184b	family with sequence similarity 184, member B	163.457	0	2.21605	0	164.457	1	-7.36157	3.68078
ENSMUSG00000015880.14	Ncapg	non-SMC condensin I complex, subunit G	6078.13	7449.38	3.78384	3.87218	6079.13	7450.38	0.293449	12.7164
ENSMUSG00000015882.19	Lcorl	ligand dependent nuclear receptor corepressor-like	2835.81	736.489	3.45283	2.86776	2836.81	737.489	-1.94358	10.4983
ENSMUSG00000015889.9	Lta4h	leukotriene A4 hydrolase	6038.47	10309.9	3.781	4.0133	6039.47	10310.9	0.771684	12.946
ENSMUSG00000015890.3	Amdhd1	amidohydrolase domain containing 1	1.00209	3.98739	0.301485	0.697873	2.00209	4.98739	1.31677	1.6599
ENSMUSG00000015932.9	Dstn	destrin	27714.9	11116.2	4.44273	4.046	27715.9	11117.2	-1.31792	14.0995
ENSMUSG00000015937.16	Macroh2a1	macroH2A.1 histone	5467.28	6737.42	3.73785	3.82856	5468.28	6738.42	0.301324	12.5675
ENSMUSG00000015942.10	Gtf2ird2	GTF2I repeat domain containing 2	861.976	623.874	2.936	2.79579	862.976	624.874	-0.465756	9.5203
ENSMUSG00000015943.12	Bola1	bolA family member 1	489.39	291.446	2.69054	2.46605	490.39	292.446	-0.745759	8.56491
ENSMUSG00000015944.10	Castor2	cytosolic arginine sensor for mTORC1 subunit 2	2724.99	1017.25	3.43552	3.00786	2725.99	1018.25	-1.42068	10.7022
ENSMUSG00000015947.11	Fcgr1	Fc receptor, IgG, high affinity I	0	0	0	0	1	1	0	0
ENSMUSG00000015950.14	Ncf1	neutrophil cytosolic factor 1	0	1.9922	0	0.475991	1	2.9922	1.58121	0.790603
ENSMUSG00000015957.13	Wnt11	wingless-type MMTV integration site family, member 11	1.06098	51.9366	0.314074	1.72376	2.06098	52.9366	4.68286	3.38476
ENSMUSG00000015961.9	Adss2	adenylosuccinate synthase 2	5062.91	10312.3	3.70449	4.0134	5063.91	10313.3	1.02618	12.8191
ENSMUSG00000015962.6	Spmip3	sperm microtubule inner protein 3	0	0.996091	0	0.30018	1	1.99609	0.997178	0.498589
ENSMUSG00000015966.18	Il17rb	interleukin 17 receptor B	1800.03	0	3.25552	0	1801.03	1	-10.8146	5.40731
ENSMUSG00000015968.19	Cacna1d	calcium channel, voltage-dependent, L type, alpha 1D subunit	2982.34	0	3.4747	0	2983.34	1	-11.5427	5.77136
ENSMUSG00000015970.20	Chdh	choline dehydrogenase	15002.7	1.347	4.1762	0.370512	15003.7	2.347	-12.6422	7.55192
ENSMUSG00000015971.6	Actr8	ARP8 actin-related protein 8	3700.94	2150.33	3.56843	3.33271	3701.94	2151.33	-0.783054	11.4625
ENSMUSG00000015980.15	Lrrc27	leucine rich repeat containing 27	99.5504	216.556	2.00238	2.33757	100.55	217.556	1.11347	7.20851
ENSMUSG00000015981.13	Stk32c	serine/threonine kinase 32C	4.00729	4.98536	0.699603	0.77709	5.00729	5.98536	0.257408	2.45273
ENSMUSG00000015994.11	Fnta	farnesyltransferase, CAAX box, alpha	5159.54	8134.91	3.71269	3.91041	5160.54	8135.91	0.656783	12.6617
ENSMUSG00000016018.5	Mtrex	Mtr4 exosome RNA helicase	7467.34	6213.64	3.87322	3.79342	7468.34	6214.64	-0.265118	12.734
ENSMUSG00000016024.10	Lbp	lipopolysaccharide binding protein	994.297	595.166	2.99795	2.77537	995.297	596.166	-0.739412	9.58928
ENSMUSG00000016028.12	Celsr1	cadherin, EGF LAG seven-pass G-type receptor 1	1.00273	2.98883	0.301622	0.600845	2.00273	3.98883	0.994	1.49897
ENSMUSG00000016087.14	Fli1	Friend leukemia integration 1	0	682.328	0	2.83463	1	683.328	9.41644	4.70822
ENSMUSG00000016128.15	Stard13	StAR related lipid transfer domain containing 13	4.04325	2628.82	0.70271	3.41993	5.04325	2629.82	9.0264	6.84755
ENSMUSG00000016150.16	Tenm1	teneurin transmembrane protein 1	0	0	0	0	1	1	0	0
ENSMUSG00000016179.12	Camk1g	calcium/calmodulin-dependent protein kinase I gamma	0	0	0	0	1	1	0	0
ENSMUSG00000016181.11	Utp25	UTP25 small subunit processome component	1695.22	2264.84	3.22948	3.35523	1696.22	2265.84	0.417723	10.937
ENSMUSG00000016194.15	Hsd11b1	hydroxysteroid 11-beta dehydrogenase 1	3.14058	2.86761	0.617061	0.587443	4.14058	3.86761	-0.0983907	2.00064
ENSMUSG00000016200.15	Syt14	synaptotagmin XIV	2118.93	0	3.32632	0	2119.93	1	-11.0498	5.5249
ENSMUSG00000016206.7	H2-M3	histocompatibility 2, M region locus 3	0	577.738	0	2.76248	1	578.738	9.17677	4.58838
ENSMUSG00000016239.12	Lonrf3	LON peptidase N-terminal domain and ring finger 3	1720.81	0	3.23599	0	1721.81	1	-10.7497	5.37486
ENSMUSG00000016252.8	Atp5f1e	ATP synthase F1 subunit epsilon	4525.16	1595.57	3.65573	3.20319	4526.16	1596.57	-1.50331	11.3924
ENSMUSG00000016253.13	Nelfcd	negative elongation factor complex member C/D, Th1l	4493.01	3709.43	3.65263	3.56942	4494.01	3710.43	-0.276419	11.9956
ENSMUSG00000016255.6	Tubb1	tubulin, beta 1 class VI	0	0	0	0	1	1	0	0
ENSMUSG00000016256.11	Ctsz	cathepsin Z	9990.83	7498.55	3.99964	3.87504	9991.83	7499.55	-0.413945	13.0796
ENSMUSG00000016257.16	Prelid3b	PRELI domain containing 3B	8532.12	6309.22	3.93111	3.80004	8533.12	6310.22	-0.435384	12.8412
ENSMUSG00000016262.15	Sertad4	SERTA domain containing 4	7554.3	6243.94	3.87825	3.79553	7555.3	6244.94	-0.274801	12.7459
ENSMUSG00000016283.14	H2-M2	histocompatibility 2, M region locus 2	0	0	0	0	1	1	0	0
ENSMUSG00000016308.14	Ube2a	ubiquitin-conjugating enzyme E2A	2589.86	1814.36	3.41344	3.25896	2590.86	1815.36	-0.513179	11.0826
ENSMUSG00000016319.4	Slc25a5	solute carrier family 25 (mitochondrial carrier, adenine nucleotide translocator), member 5	37263.6	21632.8	4.5713	4.33513	37264.6	21633.8	-0.784521	14.7933
ENSMUSG00000016327.10	Atp1b4	ATPase Na+/K+ transporting, beta 4 polypeptide	8.02249	0	0.955326	0	9.02249	1	-3.17353	1.58676
ENSMUSG00000016344.15	Ppdpf	pancreatic progenitor cell differentiation and proliferation factor	1592.61	1124.28	3.20238	3.05126	1593.61	1125.28	-0.502019	10.3871
ENSMUSG00000016346.19	Kcnq2	potassium voltage-gated channel, subfamily Q, member 2	0	0	0	0	1	1	0	0
ENSMUSG00000016349.11	Eef1a2	eukaryotic translation elongation factor 1 alpha 2	0	0.996073	0	0.300176	1	1.99607	0.997164	0.498582
ENSMUSG00000016356.19	Col20a1	collagen, type XX, alpha 1	133.103	22.9569	2.12744	1.37943	134.103	23.9569	-2.48482	5.82478
ENSMUSG00000016382.16	Pls3	plastin 3 (T-isoform)	3882.78	13755.2	3.58926	4.1385	3883.78	13756.2	1.82455	12.8355
ENSMUSG00000016386.16	Mpped2	metallophosphoesterase domain containing 2	0	0	0	0	1	1	0	0
ENSMUSG00000016409.5	Nkap	NFKB activating protein	2003.78	1868.46	3.30207	3.27172	2004.78	1869.46	-0.100825	10.9188
ENSMUSG00000016427.8	Ndufa1	NADH:ubiquinone oxidoreductase subunit A1	4992.94	1569.63	3.69844	3.19607	4993.94	1570.63	-1.66884	11.4515
ENSMUSG00000016458.16	Wt1	WT1 transcription factor	2.16295	12295.7	0.500092	4.08979	3.16295	12296.7	11.9247	7.62362
ENSMUSG00000016477.19	E2f3	E2F transcription factor 3	2784.25	3769.52	3.44486	3.5764	2785.25	3770.52	0.436953	11.6621
ENSMUSG00000016481.16	Cr1l	complement C3b/C4b receptor 1 like	4684	2590.7	3.67071	3.41358	4685	2591.7	-0.85415	11.7668
ENSMUSG00000016487.16	Ppfibp1	PTPRF interacting protein, binding protein 1 (liprin beta 1)	89611	48494.8	4.95237	4.6857	89612	48495.8	-0.885833	16.0085
ENSMUSG00000016493.14	Cd46	CD46 antigen, complement regulatory protein	88.2228	43.8403	1.95048	1.65167	89.2228	44.8403	-0.992615	5.98303
ENSMUSG00000016494.10	Cd34	CD34 antigen	19.1863	5874.14	1.30506	3.76902	20.1863	5875.14	8.1851	8.42785
ENSMUSG00000016495.13	Plgrkt	plasminogen receptor, C-terminal lysine transmembrane protein	1212.25	948.033	3.08395	2.97728	1213.25	949.033	-0.354351	10.0675
ENSMUSG00000016496.8	Cd274	CD274 antigen	239.554	41.8565	2.38121	1.63202	240.554	42.8565	-2.48878	6.66583
ENSMUSG00000016498.11	Pdcd1lg2	programmed cell death 1 ligand 2	0	0	0	0	1	1	0	0
ENSMUSG00000016503.19	Gtf3a	general transcription factor III A	3163.24	5947.28	3.50027	3.77439	3164.24	5948.28	0.910614	12.0829
ENSMUSG00000016510.12	Mtif3	mitochondrial translational initiation factor 3	1057.7	1317	3.02477	3.11991	1058.7	1318	0.316056	10.2061
ENSMUSG00000016520.8	Lnx2	ligand of numb-protein X 2	556.344	1905.27	2.74612	3.28018	557.344	1906.27	1.77411	10.0095
ENSMUSG00000016524.13	Il19	interleukin 19	1.0028	0	0.301637	0	2.0028	1	-1.00202	0.501008
ENSMUSG00000016526.9	Dyrk3	dual-specificity tyrosine phosphorylation regulated kinase 3	949.126	383.713	2.97778	2.58514	950.126	384.713	-1.30434	9.23981
ENSMUSG00000016528.11	Mapkapk2	MAP kinase-activated protein kinase 2	23262.6	12353.4	4.36668	4.09182	23263.6	12354.4	-0.913053	14.0493
ENSMUSG00000016529.6	Il10	interleukin 10	0	0	0	0	1	1	0	0
ENSMUSG00000016534.16	Lamp2	lysosomal-associated membrane protein 2	34241.9	19129.8	4.53457	4.28173	34242.9	19130.8	-0.839909	14.6436
ENSMUSG00000016541.11	Atxn10	ataxin 10	10152.8	16046.4	4.00663	4.20541	10153.8	16047.4	0.660321	13.6399
ENSMUSG00000016552.14	Foxred2	FAD-dependent oxidoreductase domain containing 2	5.01231	1289.42	0.779042	3.11073	6.01231	1290.42	7.7457	6.46077
ENSMUSG00000016554.10	Eif3d	eukaryotic translation initiation factor 3, subunit D	12189.3	22779.9	4.08602	4.35757	12190.3	22780.9	0.90209	14.0245
ENSMUSG00000016559.15	H3f3b	H3.3 histone B	38267.3	55654	4.58284	4.7455	38268.3	55655	0.540362	15.494
ENSMUSG00000016619.11	Nup50	nucleoporin 50	10358.6	11099.8	4.01534	4.04535	10359.6	11100.8	0.099691	13.3885
ENSMUSG00000016624.16	Phf21b	PHD finger protein 21B	112.75	272.743	2.05595	2.43734	113.75	273.743	1.26695	7.4632
ENSMUSG00000016626.11	Nlrp14	NLR family, pyrin domain containing 14	0	0	0	0	1	1	0	0
ENSMUSG00000016637.8	Ift27	intraflagellar transport 27	3872.17	1323.45	3.58807	3.12204	3873.17	1324.45	-1.54812	11.1452
ENSMUSG00000016664.18	Pacsin2	protein kinase C and casein kinase substrate in neurons 2	16706.1	18008.9	4.2229	4.25551	16707.1	18009.9	0.108329	14.0823
ENSMUSG00000016756.18	Cmah	cytidine monophospho-N-acetylneuraminic acid hydroxylase	0	5.97651	0	0.843638	1	6.97651	2.8025	1.40125
ENSMUSG00000016757.12	Ttll12	tubulin tyrosine ligase-like family, member 12	4899.43	10582.5	3.69023	4.02463	4900.43	10583.5	1.11084	12.8141
ENSMUSG00000016758.5	Bik	BCL2-interacting killer	4122.73	4.06427	3.61529	0.704517	4123.73	5.06427	-9.66938	7.17504
ENSMUSG00000016763.16	Scube1	signal peptide, CUB domain, EGF-like 1	86.2413	0	1.94072	0	87.2413	1	-6.44694	3.22347
ENSMUSG00000016831.13	Tox4	TOX high mobility group box family member 4	9281.77	5480.9	3.96768	3.73893	9282.77	5481.9	-0.759879	12.8004
ENSMUSG00000016833.15	Mrps18c	mitochondrial ribosomal protein S18C	2496.83	830.847	3.39756	2.92004	2497.83	831.847	-1.58628	10.4933
ENSMUSG00000016918.16	Sulf1	sulfatase 1	0.994928	1.00408	0.299927	0.301915	1.99493	2.00408	0.00660133	0.999638
ENSMUSG00000016921.15	Srsf6	serine and arginine-rich splicing factor 6	16815	21916.7	4.22572	4.34079	16816	21917.7	0.382258	14.2287
ENSMUSG00000016933.18	Plcg1	phospholipase C, gamma 1	4431.85	7634.46	3.64668	3.88283	4432.85	7635.46	0.784479	12.5063
ENSMUSG00000016940.19	Kctd2	potassium channel tetramerisation domain containing 2	3686.59	1629.49	3.56674	3.21232	3687.59	1630.49	-1.17737	11.2598
ENSMUSG00000016942.7	Tmprss6	transmembrane serine protease 6	1344.08	33.0111	3.12875	1.53162	1345.08	34.0111	-5.30554	7.74071
ENSMUSG00000016946.7	Kctd5	potassium channel tetramerisation domain containing 5	3034.26	10436.8	3.4822	4.01861	3035.26	10437.8	1.78193	12.4586
ENSMUSG00000016982.7	Pom121l2	POM121 transmembrane nucleoporin like 2	0	0	0	0	1	1	0	0
ENSMUSG00000016984.8	Etaa1	Ewing tumor-associated antigen 1	2507.97	3159.95	3.3995	3.49982	2508.97	3160.95	0.333262	11.4595
ENSMUSG00000016995.18	Matn4	matrilin 4	2.00386	1.99398	0.477679	0.476249	3.00386	2.99398	-0.00475047	1.58444
ENSMUSG00000016998.3	Svs4	seminal vesicle secretory protein 4	0	0	0	0	1	1	0	0
ENSMUSG00000017000.3	Svs6	seminal vesicle secretory protein 6	20.0561	0	1.32338	0	21.0561	1	-4.39617	2.19808
ENSMUSG00000017002.15	Slpi	secretory leukocyte peptidase inhibitor	0	282.892	0	2.45315	1	283.892	8.1492	4.0746
ENSMUSG00000017003.8	Svs3a	seminal vesicle secretory protein 3A	0	0	0	0	1	1	0	0
ENSMUSG00000017004.8	Svs5	seminal vesicle secretory protein 5	116.325	0	2.06939	0	117.325	1	-6.87437	3.43719
ENSMUSG00000017007.10	Rbpjl	recombination signal binding protein for immunoglobulin kappa J region-like	0	2.98829	0	0.600786	1	3.98829	1.99577	0.997884
ENSMUSG00000017009.4	Sdc4	syndecan 4	8991.59	33355.9	3.95388	4.52319	8992.59	33356.9	1.89118	14.0801
ENSMUSG00000017049.5	Ccdc70	coiled-coil domain containing 70	0	0	0	0	1	1	0	0
ENSMUSG00000017057.10	Il13ra1	interleukin 13 receptor, alpha 1	463.077	1445.03	2.66659	3.16018	464.077	1446.03	1.63966	9.67805
ENSMUSG00000017064.5	Prl5a1	prolactin family 5, subfamily a, member 1	0	0	0	0	1	1	0	0
ENSMUSG00000017119.21	Nbr1	NBR1, autophagy cargo receptor	11954.7	11041	4.07758	4.04305	11955.7	11042	-0.114704	13.4881
ENSMUSG00000017132.19	Cyth1	cytohesin 1	2078.64	1430.21	3.31799	3.1557	2079.64	1431.21	-0.5391	10.7526
ENSMUSG00000017144.9	Rnd3	Rho family GTPase 3	3504.8	13898.6	3.54479	4.143	3505.8	13899.6	1.98723	12.7691
ENSMUSG00000017146.13	Brca1	breast cancer 1, early onset	5851.84	8598.59	3.76737	3.93448	5852.84	8599.59	0.555131	12.7925
ENSMUSG00000017165.2	Gast	gastrin	0	0	0	0	1	1	0	0
ENSMUSG00000017167.7	Cntnap1	contactin associated protein-like 1	2503.21	795.14	3.39867	2.90099	2504.21	796.14	-1.65326	10.4635
ENSMUSG00000017176.18	Nt5c3b	5'-nucleotidase, cytosolic IIIB	1308.28	2677.24	3.11703	3.42785	1309.28	2678.24	1.03251	10.8708
ENSMUSG00000017188.4	Coa3	cytochrome C oxidase assembly factor 3	2546.2	1728.28	3.40606	3.23787	2547.2	1729.28	-0.55874	11.0353
ENSMUSG00000017195.16	Zpbp2	zona pellucida binding protein 2	22.0617	0	1.36289	0	23.0617	1	-4.52743	2.26371
ENSMUSG00000017204.5	Gsdma	gasdermin A	0	0	0	0	1	1	0	0
ENSMUSG00000017210.15	Med24	mediator complex subunit 24	3833.23	6876.6	3.58368	3.83744	3834.23	6877.6	0.842969	12.3262
ENSMUSG00000017211.15	Gsdma2	gasdermin A2	0	0	0	0	1	1	0	0
ENSMUSG00000017221.15	Psmd3	proteasome (prosome, macropain) 26S subunit, non-ATPase, 3	13786.9	22398.3	4.1395	4.35023	13787.9	22399.3	0.70005	14.1011
ENSMUSG00000017264.17	Exosc10	exosome component 10	6531.5	8285.09	3.81508	3.91835	6532.5	8286.09	0.343057	12.8449
ENSMUSG00000017286.16	Glod4	glyoxalase domain containing 4	3075.29	4755.49	3.48803	3.67729	3076.29	4756.49	0.628705	11.9013
ENSMUSG00000017288.16	Vps53	VPS53 GARP complex subunit	2374.51	4158.6	3.37576	3.61905	2375.51	4159.6	0.808207	11.6181
ENSMUSG00000017291.14	Taok1	TAO kinase 1	6935.64	17393.9	3.84115	4.24042	6936.64	17394.9	1.32636	13.4232
ENSMUSG00000017299.14	Dnttip1	deoxynucleotidyltransferase, terminal, interacting protein 1	1757.55	2521.54	3.24515	3.40184	1758.55	2522.54	0.520493	11.0404
ENSMUSG00000017300.10	Tnnc2	troponin C2, fast	0	3.98439	0	0.697612	1	4.98439	2.31742	1.15871
ENSMUSG00000017307.17	Acot8	acyl-CoA thioesterase 8	744.659	199.334	2.87254	2.30175	745.659	200.334	-1.89611	8.59432
ENSMUSG00000017309.12	Cd300lg	CD300 molecule like family member G	398.794	2.02436	2.60184	0.480634	399.794	3.02436	-7.04648	5.11987
ENSMUSG00000017310.8	Spint4	serine protease inhibitor, Kunitz type 4	0	0	0	0	1	1	0	0
ENSMUSG00000017311.16	Pyy	peptide YY	0	0	0	0	1	1	0	0
ENSMUSG00000017314.13	Mpp2	membrane protein, palmitoylated 2 (MAGUK p55 subfamily member 2)	4462.39	6104.6	3.64967	3.78573	4463.39	6105.6	0.451991	12.3499
ENSMUSG00000017316.14	Ppy	pancreatic polypeptide	0	0	0	0	1	1	0	0
ENSMUSG00000017344.5	Vtn	vitronectin	6.01045	6.9801	0.845746	0.902008	7.01045	7.9801	0.186899	2.90296
ENSMUSG00000017376.16	Nlk	nemo like kinase	3537.51	2807.11	3.54882	3.44841	3538.51	2808.11	-0.333542	11.6222
ENSMUSG00000017386.11	Traf4	TNF receptor associated factor 4	2617.03	5295.93	3.41797	3.72402	2618.03	5296.93	1.01667	11.8626
ENSMUSG00000017390.16	Aldoc	aldolase C, fructose-bisphosphate	10151.6	64.6497	4.00658	1.81723	10152.6	65.6497	-7.27285	9.67314
ENSMUSG00000017400.11	Stac2	SH3 and cysteine rich domain 2	2.00449	1.99334	0.477771	0.476156	3.00449	2.99334	-0.00536592	1.58444
ENSMUSG00000017404.13	Rpl19	ribosomal protein L19	18695.2	55132	4.27175	4.74141	18696.2	55133	1.56017	14.9705
ENSMUSG00000017405.15	Nek8	NIMA (never in mitosis gene a)-related expressed kinase 8	761.648	721.634	2.88232	2.85892	762.648	722.634	-0.0777533	9.536
ENSMUSG00000017412.17	Cacnb4	calcium channel, voltage-dependent, beta 4 subunit	638.751	4.04183	2.80601	0.702588	639.751	5.04183	-6.98742	5.82766
ENSMUSG00000017417.15	Plxdc1	plexin domain containing 1	2659.31	6.92338	3.42493	0.89891	2660.31	7.92338	-8.39126	7.18175
ENSMUSG00000017418.15	Arl5b	ADP-ribosylation factor-like 5B	6391.31	2428.09	3.80566	3.38544	6392.31	2429.09	-1.39592	11.9442
ENSMUSG00000017421.19	Zfp207	zinc finger protein 207	7997.18	20334.4	3.90299	4.30825	7998.18	20335.4	1.34625	13.6386
ENSMUSG00000017428.17	Psmd11	proteasome (prosome, macropain) 26S subunit, non-ATPase, 11	6328.95	12049.3	3.8014	4.081	6329.95	12050.3	0.928805	13.0924
ENSMUSG00000017446.15	C1qtnf1	C1q and tumor necrosis factor related protein 1	161.763	3997.63	2.21155	3.60191	162.763	3998.63	4.61866	9.65596
ENSMUSG00000017453.5	Pipox	pipecolic acid oxidase	1240.34	8.97309	3.09389	0.99883	1241.34	9.97309	-6.95964	6.79786
ENSMUSG00000017466.11	Timp2	tissue inhibitor of metalloproteinase 2	20.0809	63650.2	1.32389	4.80381	21.0809	63651.2	11.56	10.1779
ENSMUSG00000017478.16	Zc3h18	zinc finger CCCH-type containing 18	9705.25	10923.7	3.98705	4.03841	9706.25	10924.7	0.17061	13.33
ENSMUSG00000017485.12	Top2b	topoisomerase (DNA) II beta	17548.2	17283.2	4.24426	4.23765	17549.2	17284.2	-0.0219525	14.0881
ENSMUSG00000017491.10	Rarb	retinoic acid receptor, beta	418.138	199.714	2.62236	2.30258	419.138	200.714	-1.06229	8.18014
ENSMUSG00000017493.13	Igfbp4	insulin-like growth factor binding protein 4	111.089	209647	2.04956	5.32149	112.089	209648	10.8691	12.2431
ENSMUSG00000017499.16	Cdc6	cell division cycle 6	2447.07	5890.93	3.38882	3.77026	2448.07	5891.93	1.26709	11.891
ENSMUSG00000017548.16	Suz12	SUZ12 polycomb repressive complex 2 subunit	8461.77	15736.7	3.92751	4.19694	8462.77	15737.7	0.895022	13.4944
ENSMUSG00000017550.15	Atad5	ATPase family, AAA domain containing 5	1768.5	4004.33	3.24785	3.60264	1769.5	4005.33	1.17857	11.3784
ENSMUSG00000017561.17	Crlf3	cytokine receptor-like factor 3	956.915	2720.94	2.98133	3.43488	957.915	2721.94	1.50666	10.6571
ENSMUSG00000017588.3	Krt27	keratin 27	0	0	0	0	1	1	0	0
ENSMUSG00000017607.10	Tns4	tensin 4	3.00734	2381.55	0.602856	3.37704	4.00734	2382.55	9.21565	6.61047
ENSMUSG00000017615.13	Tnfaip1	tumor necrosis factor, alpha-induced protein 1 (endothelial)	4398.1	11869.5	3.64336	4.07447	4399.1	11870.5	1.4321	12.819
ENSMUSG00000017631.20	Abr	active BCR-related gene	5575.02	10369.4	3.74632	4.0158	5576.02	10370.4	0.895164	12.8926
ENSMUSG00000017639.14	Rab11fip4	RAB11 family interacting protein 4 (class II)	2.00545	0	0.47791	0	3.00545	1	-1.58758	0.793791
ENSMUSG00000017652.17	Cd40	CD40 antigen	0	0	0	0	1	1	0	0
ENSMUSG00000017664.17	Slc35c2	solute carrier family 35, member C2	3263.09	1905.1	3.51376	3.28014	3264.09	1906.1	-0.776059	11.2844
ENSMUSG00000017667.10	Zfp334	zinc finger protein 334	1997.17	2826.52	3.30063	3.45141	1998.17	2827.52	0.500859	11.2149
ENSMUSG00000017670.17	Elmo2	engulfment and cell motility 2	4822.41	6153.84	3.68335	3.78922	4823.41	6154.84	0.351668	12.4117
ENSMUSG00000017677.12	Wsb1	WD repeat and SOCS box-containing 1	1567.25	10588.3	3.19542	4.02487	1568.25	10589.3	2.75537	11.9926
ENSMUSG00000017679.17	Ttpal	tocopherol (alpha) transfer protein-like	4669.73	3340.89	3.66938	3.52399	4670.73	3341.89	-0.482984	11.9479
ENSMUSG00000017686.18	Rhot1	ras homolog family member T1	5194.5	6305.8	3.71563	3.79981	5195.5	6306.8	0.279646	12.4829
ENSMUSG00000017688.16	Hnf4g	hepatocyte nuclear factor 4, gamma	0	0	0	0	1	1	0	0
ENSMUSG00000017692.9	Rhbdl3	rhomboid like 3	2307.37	489.315	3.36331	2.69047	2308.37	490.315	-2.2351	10.0551
ENSMUSG00000017697.4	Ada	adenosine deaminase	2830.81	808.728	3.45206	2.90834	2831.81	809.728	-1.80621	10.5644
ENSMUSG00000017707.10	Serinc3	serine incorporator 3	73709.1	13644.1	4.86753	4.13498	73710.1	13645.1	-2.43348	14.9528
ENSMUSG00000017713.10	Tha1	threonine aldolase 1	115.202	35.8971	2.06521	1.56699	116.202	36.8971	-1.65506	6.03296
ENSMUSG00000017715.12	Pgs1	phosphatidylglycerophosphate synthase 1	5077.05	4827.11	3.7057	3.68378	5078.05	4828.11	-0.0728166	12.2737
ENSMUSG00000017716.16	Birc5	baculoviral IAP repeat-containing 5	4653.48	6245.21	3.66787	3.79562	4654.48	6246.21	0.42436	12.3966
ENSMUSG00000017718.16	Afmid	arylformamidase	2226.09	675.29	3.34774	2.83013	2227.09	676.29	-1.71945	10.2612
ENSMUSG00000017720.3	Trp53tg5	transformation related protein 53 target 5	0	1.99218	0	0.475988	1	2.99218	1.5812	0.7906
ENSMUSG00000017721.16	Pigt	phosphatidylinositol glycan anchor biosynthesis, class T	8284.93	11516	3.91834	4.06134	8285.93	11517	0.475029	13.254
ENSMUSG00000017723.12	Wfdc2	WAP four-disulfide core domain 2	0	0	0	0	1	1	0	0
ENSMUSG00000017724.15	Etv4	ets variant 4	5.06866	2364.14	0.783093	3.37386	6.06866	2365.14	8.60633	6.90454
ENSMUSG00000017733.5	Eppin	epididymal peptidase inhibitor	57.1598	0	1.76462	0	58.1598	1	-5.86195	2.93098
ENSMUSG00000017734.16	Dbndd2	dysbindin domain containing 2	73.2387	1373.55	1.87063	3.13816	74.2387	1374.55	4.21065	8.31942
ENSMUSG00000017737.3	Mmp9	matrix metallopeptidase 9	16.0359	768.421	1.23137	2.88616	17.0359	769.421	5.49712	6.83907
ENSMUSG00000017740.18	Slc12a5	solute carrier family 12, member 5	697.066	143.241	2.8439	2.15909	698.066	144.241	-2.27488	8.30978
ENSMUSG00000017747.14	Ghdc	GH3 domain containing	1562.23	965.926	3.19402	2.98539	1563.23	966.926	-0.693054	10.2638
ENSMUSG00000017754.14	Pltp	phospholipid transfer protein	276.595	2361.42	2.44341	3.37336	277.595	2362.42	3.08921	9.66144
ENSMUSG00000017756.10	Slc12a7	solute carrier family 12, member 7	11050.2	3289.23	4.04341	3.51723	11051.2	3290.23	-1.74794	12.5579
ENSMUSG00000017760.17	Ctsa	cathepsin A	18171.8	9706.59	4.25942	3.98711	18172.8	9707.59	-0.904592	13.6972
ENSMUSG00000017764.3	Zswim1	zinc finger SWIM-type containing 1	1017.18	1148.27	3.00782	3.06042	1018.18	1149.27	0.174726	10.0791
ENSMUSG00000017765.18	Slc12a4	solute carrier family 12, member 4	5131.15	8128.68	3.7103	3.91007	5132.15	8129.68	0.663635	12.6572
ENSMUSG00000017767.4	Spata25	spermatogenesis associated 25	0	0.996089	0	0.30018	1	1.99609	0.997176	0.498588
ENSMUSG00000017774.20	Myo1c	myosin IC	8771.25	46032.4	3.94311	4.66307	8772.25	46033.4	2.39166	14.2946
ENSMUSG00000017776.16	Crk	v-crk avian sarcoma virus CT10 oncogene homolog	11386.2	22737.2	4.05642	4.35676	11387.2	22738.2	0.997702	13.974
ENSMUSG00000017778.15	Cox7c	cytochrome c oxidase subunit 7C	7450.33	4785.65	3.87223	3.68003	7451.33	4786.65	-0.638481	12.544
ENSMUSG00000017781.19	Pitpna	phosphatidylinositol transfer protein, alpha	5931.83	13836.3	3.77326	4.14105	5932.83	13837.3	1.22177	13.1454
ENSMUSG00000017801.16	Mlx	MAX-like protein X	1757.84	2313.61	3.24523	3.36448	1758.84	2314.61	0.396145	10.9785
ENSMUSG00000017802.15	Retreg3	reticulophagy regulator family member 3	4898.32	4633.13	3.69014	3.66597	4899.32	4634.13	-0.0802835	12.2182
ENSMUSG00000017817.12	Jph2	junctophilin 2	249.857	6.02104	2.39943	0.846401	250.857	7.02104	-5.15904	5.3912
ENSMUSG00000017830.16	Dhx58	DExH-box helicase 58	1242.55	87.7222	3.09466	1.94803	1243.55	88.7222	-3.80903	8.37574
ENSMUSG00000017831.9	Rab5a	RAB5A, member RAS oncogene family	10267.9	9274.78	4.01152	3.96735	10268.9	9275.78	-0.146743	13.2526
ENSMUSG00000017832.3	Hspb9	heat shock protein, alpha-crystallin-related, B9	3.99743	0.999538	0.698746	0.30093	4.99743	1.99954	-1.32152	1.66043
ENSMUSG00000017837.13	Nkiras2	NFKB inhibitor interacting Ras-like protein 2	1556.38	2232.11	3.19239	3.34891	1557.38	2233.11	0.519932	10.8649
ENSMUSG00000017843.15	Ppp2r5c	protein phosphatase 2, regulatory subunit B', gamma	10428.7	8572.28	4.01827	3.93315	10429.7	8573.28	-0.282775	13.207
ENSMUSG00000017858.13	Ift52	intraflagellar transport 52	3211.4	2891.02	3.50683	3.4612	3212.4	2892.02	-0.151576	11.5736
ENSMUSG00000017861.12	Mybl2	myeloblastosis oncogene-like 2	3125.78	4983.38	3.4951	3.69761	3126.78	4984.38	0.672738	11.9468
ENSMUSG00000017868.17	Sgk2	serum/glucocorticoid regulated kinase 2	85.1819	0.996766	1.93542	0.300327	86.1819	1.99677	-5.43165	3.71349
ENSMUSG00000017897.19	Eya2	EYA transcriptional coactivator and phosphatase 2	0	2.98826	0	0.600783	1	3.98826	1.99576	0.99788
ENSMUSG00000017922.15	Prl3c1	prolactin family 3, subfamily c, member 1	0	0	0	0	1	1	0	0
ENSMUSG00000017929.14	B4galt5	UDP-Gal:betaGlcNAc beta 1,4-galactosyltransferase, polypeptide 5	260.621	10734.4	2.41767	4.03082	261.621	10735.4	5.35876	10.7107
ENSMUSG00000017943.16	Gdap1l1	ganglioside-induced differentiation-associated protein 1-like 1	3.00599	1.99381	0.602709	0.476224	4.00599	2.99381	-0.420174	1.79207
ENSMUSG00000017950.17	Hnf4a	hepatic nuclear factor 4, alpha	5.01411	0	0.779171	0	6.01411	1	-2.58835	1.29418
ENSMUSG00000017969.14	Ptgis	prostaglandin I2 (prostacyclin) synthase	138.128	23115.5	2.14341	4.36392	139.128	23116.5	7.37637	10.8085
ENSMUSG00000017978.20	Cadps2	Ca2+-dependent activator protein for secretion 2	34.0953	0	1.54525	0	35.0953	1	-5.1332	2.5666
ENSMUSG00000017999.17	Ddx27	DEAD box helicase 27	5314.46	8340.2	3.72554	3.92123	5315.46	8341.2	0.65006	12.701
ENSMUSG00000018001.19	Cyth3	cytohesin 3	4953.86	19071.8	3.69503	4.28041	4954.86	19072.8	1.9446	13.2469
ENSMUSG00000018008.9	Cyth4	cytohesin 4	0.915107	18.7277	0.282193	1.29508	1.91511	19.7277	3.36472	2.61979
ENSMUSG00000018012.12	Rac3	Rac family small GTPase 3	76.0727	94.8045	1.8869	1.98139	77.0727	95.8045	0.313874	6.42508
ENSMUSG00000018040.10	Rrp7a	ribosomal RNA processing 7 homolog A	6819.24	9010.72	3.8338	3.95481	6820.24	9011.72	0.401981	12.9366
ENSMUSG00000018042.19	Cyb5r3	cytochrome b5 reductase 3	25606.2	31907.4	4.40836	4.50391	25607.2	31908.4	0.317385	14.803
ENSMUSG00000018068.14	Ints2	integrator complex subunit 2	1571.06	5567.13	3.19647	3.74571	1572.06	5568.13	1.82454	11.5307
ENSMUSG00000018076.13	Med13l	mediator complex subunit 13-like	4810.07	10442.4	3.68224	4.01884	4811.07	10443.4	1.11817	12.7912
ENSMUSG00000018102.6	H2bc4	H2B clustered histone 4	4706.57	137.475	3.6728	2.14137	4707.57	138.475	-5.08729	9.65712
ENSMUSG00000018126.16	Baiap2l2	BAI1-associated protein 2-like 2	0	0	0	0	1	1	0	0
ENSMUSG00000018143.11	Mafk	v-maf musculoaponeurotic fibrosarcoma oncogene family, protein K (avian)	956.551	3307.48	2.98116	3.51963	957.551	3308.48	1.78875	10.7976
ENSMUSG00000018160.16	Med1	mediator complex subunit 1	5964.32	9441.85	3.77563	3.9751	5965.32	9442.85	0.662622	12.8737
ENSMUSG00000018166.9	Erbb3	erb-b2 receptor tyrosine kinase 3	1325.33	375.637	3.12265	2.57592	1326.33	376.637	-1.81619	9.46513
ENSMUSG00000018167.11	Stard3	StAR related lipid transfer domain containing 3	1254.41	1903.23	3.09878	3.27972	1255.41	1904.23	0.601054	10.5945
ENSMUSG00000018168.9	Ikzf3	IKAROS family zinc finger 3	0	0	0	0	1	1	0	0
ENSMUSG00000018169.13	Mfng	MFNG O-fucosylpeptide 3-beta-N-acetylglucosaminyltransferase	0	0.996118	0	0.300186	1	1.99612	0.997197	0.498599
ENSMUSG00000018171.10	Vmp1	vacuole membrane protein 1	8488.33	12727.3	3.92887	4.10477	8489.33	12728.3	0.584322	13.3436
ENSMUSG00000018189.13	Uchl5	ubiquitin carboxyl-terminal esterase L5	2954.27	2809.57	3.4706	3.44879	2955.27	2810.57	-0.0724293	11.4929
ENSMUSG00000018196.19	Glrx2	glutaredoxin 2	1507.63	1340.27	3.17858	3.12752	1508.63	1341.27	-0.169642	10.4742
ENSMUSG00000018199.10	Ro60	Ro60, Y RNA binding protein	4082.62	8263.27	3.61105	3.9172	4083.62	8264.27	1.01704	12.5042
ENSMUSG00000018209.16	Stk4	serine/threonine kinase 4	4332.69	5414.6	3.63686	3.73365	4333.69	5415.6	0.321525	12.2421
ENSMUSG00000018211.14	Wfdc15b	WAP four-disulfide core domain 15B	0	0	0	0	1	1	0	0
ENSMUSG00000018217.13	Pmp22	peripheral myelin protein 22	9572.27	5536.84	3.98106	3.74334	9573.27	5537.84	-0.789688	12.83
ENSMUSG00000018238.7	Gdf9	growth differentiation factor 9	30.0531	9.97128	1.49211	1.04026	31.0531	10.9713	-1.50101	4.20616
ENSMUSG00000018239.10	Zcchc10	zinc finger, CCHC domain containing 10	503.643	1125.32	2.70298	3.05166	504.643	1126.32	1.15828	9.55826
ENSMUSG00000018259.14	Prl8a2	prolactin family 8, subfamily a, member 2	0	0	0	0	1	1	0	0
ENSMUSG00000018263.12	Tbx5	T-box 5	0	0	0	0	1	1	0	0
ENSMUSG00000018286.7	Psmb6	proteasome (prosome, macropain) subunit, beta type 6	5351.78	7169.05	3.72858	3.85552	5352.78	7170.05	0.421694	12.5969
ENSMUSG00000018287.13	Spag7	sperm associated antigen 7	2312.57	4158.78	3.36428	3.61907	2313.57	4159.78	0.846388	11.5991
ENSMUSG00000018293.5	Pfn1	profilin 1	22511.7	59376.1	4.35243	4.77362	22512.7	59377.1	1.39917	15.158
ENSMUSG00000018322.11	Tomm34	translocase of outer mitochondrial membrane 34	1601.56	2597.03	3.20481	3.41464	1602.56	2598.03	0.697043	10.9947
ENSMUSG00000018326.10	Ywhab	tyrosine 3-monooxygenase/tryptophan 5-monooxygenase activation protein, beta polypeptide	21099.6	25074.6	4.3243	4.39925	21100.6	25075.6	0.249001	14.4895
ENSMUSG00000018334.19	Ksr1	kinase suppressor of ras 1	7858.23	3983.72	3.89538	3.6004	7859.23	3984.72	-0.979909	12.4502
ENSMUSG00000018339.13	Gpx3	glutathione peroxidase 3	2.00327	1.99452	0.477595	0.476327	3.00327	2.99452	-0.00420994	1.58443
ENSMUSG00000018340.14	Anxa6	annexin A6	11176	10229.6	4.04833	4.0099	11177	10230.6	-0.127649	13.3844
ENSMUSG00000018341.13	Il12rb2	interleukin 12 receptor, beta 2	0	0.996102	0	0.300183	1	1.9961	0.997186	0.498593
ENSMUSG00000018347.17	Zkscan6	zinc finger with KRAB and SCAN domains 6	662.493	1143.15	2.82184	3.05848	663.493	1144.15	0.786123	9.767
ENSMUSG00000018362.15	Kpna2	karyopherin subunit alpha 2	22641.9	30765.4	4.35493	4.48808	22642.9	30766.4	0.442295	14.6879
ENSMUSG00000018363.18	Smurf2	SMAD specific E3 ubiquitin protein ligase 2	5883.19	9956.94	3.76969	3.99817	5884.19	9957.94	0.759003	12.9021
ENSMUSG00000018372.14	Cep95	centrosomal protein 95	1013.76	1272.11	3.00637	3.10487	1014.76	1273.11	0.32721	10.1505
ENSMUSG00000018377.11	Vezf1	vascular endothelial zinc finger 1	4691.35	13642.8	3.67139	4.13493	4692.35	13643.8	1.53986	12.966
ENSMUSG00000018378.14	Cuedc1	RIKEN cDNA 2210416O15 gene	1128.53	5125.79	3.0529	3.70985	1129.53	5126.79	2.18233	11.2327
ENSMUSG00000018379.18	Srsf1	serine and arginine-rich splicing factor 1	25990.9	46060.1	4.41484	4.66333	25991.9	46061.1	0.825488	15.0785
ENSMUSG00000018381.16	Abi3	ABI family member 3	220.521	156.456	2.34541	2.19716	221.521	157.456	-0.492493	7.54505
ENSMUSG00000018387.13	Shroom1	shroom family member 1	78.6814	30.9057	1.90136	1.50387	79.6814	31.9057	-1.32043	5.65596
ENSMUSG00000018395.20	Kif3a	kinesin family member 3A	765.902	2503.02	2.88474	3.39864	766.902	2504.02	1.70713	10.4365
ENSMUSG00000018398.19	Septin8	septin 8	3693.95	11001.2	3.56761	4.04148	3694.95	11002.2	1.57416	12.6384
ENSMUSG00000018401.18	Mtmr4	myotubularin related protein 4	4143.67	9732.93	3.61749	3.98829	4144.67	9733.93	1.23177	12.6329
ENSMUSG00000018405.8	Mrm1	mitochondrial rRNA methyltransferase 1	495.026	653.916	2.6955	2.81619	496.026	654.916	0.400893	9.15472
ENSMUSG00000018411.18	Mapt	microtubule-associated protein tau	2129.23	44.3652	3.32843	1.65672	2130.23	45.3652	-5.55328	8.28015
ENSMUSG00000018412.17	Kansl1	KAT8 regulatory NSL complex subunit 1	7123.32	6310.78	3.85274	3.80015	7124.32	6311.78	-0.174705	12.7112
ENSMUSG00000018415.15	Gid4	GID complex subunit 4, VID24 homolog	4300.28	2536.11	3.6336	3.40434	4301.28	2537.11	-0.761583	11.6898
ENSMUSG00000018417.15	Myo1b	myosin IB	3.08743	8863.57	0.611451	3.94766	4.08743	8864.57	11.0826	7.57251
ENSMUSG00000018425.19	Dhx40	DEAH-box helicase 40	4350.17	6305.22	3.63861	3.79977	4351.17	6306.22	0.535371	12.3549
ENSMUSG00000018427.9	Ypel2	yippee like 2	1394.4	955.602	3.1447	2.98073	1395.4	956.602	-0.544691	10.1741
ENSMUSG00000018428.16	Akap1	A kinase anchor protein 1	8820.28	5874.74	3.94553	3.76906	8821.28	5875.74	-0.586216	12.8137
ENSMUSG00000018433.15	Nol11	nucleolar protein 11	4202.56	8725.06	3.62362	3.94082	4203.56	8726.06	1.05372	12.5643
ENSMUSG00000018442.14	Derl2	Der1-like domain family, member 2	4365.5	4359.16	3.64013	3.6395	4366.5	4360.16	-0.00209571	12.0912
ENSMUSG00000018446.9	C1qbp	complement component 1, q subcomponent binding protein	6940.89	18167.2	3.84148	4.25931	6941.89	18168.2	1.38802	13.4551
ENSMUSG00000018449.13	Rpain	RPA interacting protein	439.989	422.06	2.64443	2.6264	440.989	423.06	-0.0598805	8.75466
ENSMUSG00000018451.8	6330403K07Rik	RIKEN cDNA 6330403K07 gene	0	5.97657	0	0.843642	1	6.97657	2.80252	1.40126
ENSMUSG00000018459.16	Slc13a3	solute carrier family 13 (sodium-dependent dicarboxylate transporter), member 3	80.2244	0	1.90969	0	81.2244	1	-6.34384	3.17192
ENSMUSG00000018470.9	Kcnab3	potassium voltage-gated channel, shaker-related subfamily, beta member 3	3872.1	121.61	3.58806	2.08853	3873.1	122.61	-4.98134	9.4286
ENSMUSG00000018474.19	Chd3	chromodomain helicase DNA binding protein 3	6253.04	30249	3.79616	4.48073	6254.04	30250	2.27407	13.7476
ENSMUSG00000018476.8	Kdm6b	KDM1 lysine (K)-specific demethylase 6B	3548.01	3407.54	3.55011	3.53257	3549.01	3408.54	-0.0582623	11.7641
ENSMUSG00000018479.13	Chct1	CHD1 helical C-terminal domain containing 1	24.0673	0	1.39911	0	25.0673	1	-4.64774	2.32387
ENSMUSG00000018481.10	Appbp2	amyloid beta precursor protein binding protein 2	5828.76	13853.5	3.76565	4.14159	5829.76	13854.5	1.24884	13.1336
ENSMUSG00000018486.3	Wnt9b	wingless-type MMTV integration site family, member 9B	0	0	0	0	1	1	0	0
ENSMUSG00000018500.3	Adora2b	adenosine A2b receptor	9.01627	148.567	1.00071	2.17484	10.0163	149.567	3.90038	5.27446
ENSMUSG00000018501.18	Ncor1	nuclear receptor co-repressor 1	12673.1	18479.6	4.10292	4.26672	12674.1	18480.6	0.544125	13.9017
ENSMUSG00000018507.17	Trpv2	transient receptor potential cation channel, subfamily V, member 2	4.00849	6.97737	0.699707	0.90186	5.00849	7.97737	0.671538	2.66014
ENSMUSG00000018509.9	Cenpv	centromere protein V	1147.99	670.68	3.06032	2.82716	1148.99	671.68	-0.774518	9.77889
ENSMUSG00000018537.17	Pcgf2	polycomb group ring finger 2	1086.64	3098.13	3.03649	3.49124	1087.64	3099.13	1.51066	10.8423
ENSMUSG00000018541.11	Cwc25	CWC25 spliceosome-associated protein	1901.39	2738.63	3.2793	3.43769	1902.39	2739.63	0.526169	11.1567
ENSMUSG00000018543.9	Spmap1	sperm microtubule associated protein 1	0	0.996096	0	0.300181	1	1.9961	0.997181	0.49859
ENSMUSG00000018547.9	Pip4k2b	phosphatidylinositol-5-phosphate 4-kinase, type II, beta	2813.91	6697.08	3.44946	3.82595	2814.91	6698.08	1.25066	12.0842
ENSMUSG00000018548.16	Trim37	tripartite motif-containing 37	8149.3	7721.14	3.91117	3.88774	8150.3	7722.14	-0.0778521	12.9537
ENSMUSG00000018554.14	Ybx2	Y box protein 2	3.00841	0	0.602972	0	4.00841	1	-2.00303	1.00151
ENSMUSG00000018559.17	Ctdnep1	CTD nuclear envelope phosphatase 1	5071.38	9727.13	3.70521	3.98803	5072.38	9728.13	0.939501	12.7782
ENSMUSG00000018565.18	Elp5	elongator acetyltransferase complex subunit 5	2757.13	3642.5	3.44061	3.56152	2758.13	3643.5	0.401636	11.6303
ENSMUSG00000018566.15	Slc2a4	solute carrier family 2 (facilitated glucose transporter), member 4	131.267	11.7822	2.12145	1.10661	132.267	12.7822	-3.37124	5.36169
ENSMUSG00000018567.15	Gabarap	gamma-aminobutyric acid receptor associated protein	10938.3	13603.1	4.03899	4.13367	10939.3	13604.1	0.314524	13.5745
ENSMUSG00000018569.13	Cldn7	claudin 7	4.01123	0	0.699945	0	5.01123	1	-2.32517	1.16258
ENSMUSG00000018570.18	2810408A11Rik	RIKEN cDNA 2810408A11 gene	5.26425	154.997	0.796869	2.19312	6.26425	155.997	4.63823	4.96626
ENSMUSG00000018572.11	Phf23	PHD finger protein 23	2786.69	6231.85	3.44524	3.79469	2787.69	6232.85	1.16082	12.0253
ENSMUSG00000018574.15	Acadvl	acyl-Coenzyme A dehydrogenase, very long chain	19369.7	7190.51	4.28714	3.85682	19370.7	7191.51	-1.42951	13.5268
ENSMUSG00000018581.16	Dnah11	dynein, axonemal, heavy chain 11	1.00265	15.9397	0.301605	1.22891	2.00265	16.9397	3.08043	2.54212
ENSMUSG00000018583.6	G3bp1	G3BP stress granule assembly factor 1	13067.9	29777	4.11624	4.4739	13068.9	29778	1.18811	14.2679
ENSMUSG00000018585.10	Atox1	antioxidant 1 copper chaperone	5377.07	2173.24	3.73063	3.33731	5378.07	2174.24	-1.30658	11.7396
ENSMUSG00000018589.9	Glra2	glycine receptor, alpha 2 subunit	0	0	0	0	1	1	0	0
ENSMUSG00000018593.14	Sparc	secreted acidic cysteine rich glycoprotein	66189.6	236710	4.8208	5.37422	66190.6	236711	1.83843	16.9336
ENSMUSG00000018595.7	Glra4	glycine receptor, alpha 4 subunit	0	0	0	0	1	1	0	0
ENSMUSG00000018599.6	Mief2	mitochondrial elongation factor 2	2021.22	784.489	3.30583	2.89514	2022.22	785.489	-1.36428	10.2996
ENSMUSG00000018604.19	Tbx3	T-box 3	7084.41	823.398	3.85036	2.91614	7085.41	824.398	-3.10344	11.2389
ENSMUSG00000018620.4	Mmp20	matrix metallopeptidase 20 (enamelysin)	0	0.996082	0	0.300178	1	1.99608	0.997171	0.498585
ENSMUSG00000018623.11	Mmp7	matrix metallopeptidase 7	0	0	0	0	1	1	0	0
ENSMUSG00000018634.11	Crhr1	corticotropin releasing hormone receptor 1	19.0532	0	1.30218	0	20.0532	1	-4.32576	2.16288
ENSMUSG00000018648.16	Dusp14	dual specificity phosphatase 14	50.4806	1487.78	1.71164	3.17283	51.4806	1488.78	4.85395	8.11293
ENSMUSG00000018651.15	Tada2a	transcriptional adaptor 2A	636.243	2572.11	2.80431	3.41046	637.243	2573.11	2.0136	10.3225
ENSMUSG00000018654.19	Ikzf1	IKAROS family zinc finger 1	0	0	0	0	1	1	0	0
ENSMUSG00000018656.6	Tcaf3	TRPM8 channel-associated factor 3	0	0	0	0	1	1	0	0
ENSMUSG00000018659.13	Pnpo	pyridoxine 5'-phosphate oxidase	829.351	1014.76	2.91926	3.00679	830.351	1015.76	0.290761	9.84296
ENSMUSG00000018661.18	Cog1	component of oligomeric golgi complex 1	2836.68	4317.02	3.45296	3.63529	2837.68	4318.02	0.605661	11.7733
ENSMUSG00000018666.14	Cbx1	chromobox 1	2453.63	5529.15	3.38999	3.74274	2454.63	5530.15	1.17181	11.8472
ENSMUSG00000018669.15	Cdk5rap3	CDK5 regulatory subunit associated protein 3	2873.73	5885.71	3.4586	3.76987	2874.73	5886.71	1.03403	12.0062
ENSMUSG00000018672.16	Copz2	coatomer protein complex, subunit zeta 2	2087.26	1815.9	3.31978	3.25933	2088.26	1816.9	-0.200826	10.9277
ENSMUSG00000018677.10	Slc25a39	solute carrier family 25, member 39	41807.5	15510.6	4.62126	4.19066	41808.5	15511.6	-1.43045	14.6363
ENSMUSG00000018678.14	Sp2	Sp2 transcription factor	1070.14	1922.63	3.02985	3.28412	1071.14	1923.63	0.844683	10.4873
ENSMUSG00000018697.15	Aatf	apoptosis antagonizing transcription factor	987.765	5105.2	2.99509	3.7081	988.765	5106.2	2.36855	11.1338
ENSMUSG00000018698.16	Lhx1	LIM homeobox protein 1	14.0392	0	1.17723	0	15.0392	1	-3.91066	1.95533
ENSMUSG00000018707.14	Dync1h1	dynein cytoplasmic 1 heavy chain 1	49397.3	34193.2	4.69371	4.53395	49398.3	34194.2	-0.530712	15.3268
ENSMUSG00000018727.20	Cpsf4l	cleavage and polyadenylation specific factor 4-like	0	0	0	0	1	1	0	0
ENSMUSG00000018733.11	Pex12	peroxisomal biogenesis factor 12	266.535	1096.58	2.42738	3.04043	267.535	1097.58	2.03652	9.08185
ENSMUSG00000018736.15	Ndel1	nudE neurodevelopment protein 1 like 1	3129.29	5107.97	3.49558	3.70833	3130.29	5108.97	0.706736	11.9654
ENSMUSG00000018740.15	Slc25a35	solute carrier family 25, member 35	1314.96	31.3898	3.11924	1.51041	1315.96	32.3898	-5.34443	7.68968
ENSMUSG00000018750.15	Zbtb4	zinc finger and BTB domain containing 4	2172.83	2437.26	3.33722	3.38708	2173.83	2438.26	0.165615	11.1688
ENSMUSG00000018752.20	Tnfsfm13	tumor necrosis factor (ligand) superfamily, membrane-bound member 13	161.878	609.244	2.21186	2.7855	162.878	610.244	1.9056	8.30044
ENSMUSG00000018761.15	Mpdu1	mannose-P-dolichol utilization defect 1	2684.62	2619.57	3.42904	3.4184	2685.62	2620.57	-0.0353753	11.3734
ENSMUSG00000018765.7	Fxr2	FMR1 autosomal homolog 2	6059.31	9159.67	3.78249	3.96193	6060.31	9160.67	0.596061	12.8632
ENSMUSG00000018770.10	Atp5mc3	ATP synthase membrane subunit c locus 3	40536	17752.9	4.60785	4.24929	40537	17753.9	-1.1911	14.7114
ENSMUSG00000018774.14	Cd68	CD68 antigen	12.0147	169.605	1.11443	2.23199	13.0147	170.605	3.71244	5.55829
ENSMUSG00000018776.11	Slc35g3	solute carrier family 35, member G3	0	4.98048	0	0.776736	1	5.98048	2.58026	1.29013
ENSMUSG00000018796.14	Acsl1	acyl-CoA synthetase long-chain family member 1	8620.91	1195.12	3.9356	3.07777	8621.91	1196.12	-2.84965	11.649
ENSMUSG00000018800.15	Abca5	ATP-binding cassette, sub-family A member 5	3.00768	164.39	0.602893	2.21851	4.00768	165.39	5.36696	4.68625
ENSMUSG00000018809.3	Smyd4	SET and MYND domain containing 4	697.603	2024.09	2.84423	3.30644	698.603	2025.09	1.53544	10.2161
ENSMUSG00000018819.11	Lsp1	lymphocyte specific 1	0	5504.45	0	3.74079	1	5505.45	12.4266	6.21332
[truncated: 55,134 more rows]
